# Supplementary material for: High-resolution single-cell atlas reveals diversity and plasticity of tissue-resident neutrophils in non-small cell lung cancer
Source: Cancer Cell. 2022 Dec 12;40(12):1503–1520.e8. doi: 10.1016/j.ccell.2022.10.008 (PMC9767679; doi:10.1016/j.ccell.2022.10.008)
Supplement: Table S1: Study characteristics, related to Figure 1 [file mmc2.xlsx]

## Sheet: Table S1
Table S1: related to Figure 1. Study characteristics.
Study author	Journal	DOI	Published	Cohort	Atlas version	Sequencing Platform	Number of datasets	integrated cells n	tissue dissociation*	cell sorting/handling	Freezing	Disease	UICC stage	prior treatment	sample type
Guo, Zhang et al.	Nature Med	10.1038/s41591-018-0045-3	2018-07-01	NSCLC	core + extended	SS2	1	7329	mechanical	FACS-enrichment for T cell subtypes	no	NSCLC	I-IV	no	tissue from lobe resection
Lambrechts, Thienpont et al.	Nature Med	10.1038/s41591-018-0096-5	2018-08-01	NSCLC	core + extended	10X	3	66486	enzymatical	no sorting	no	NSCLC	I-III	no	tissue from lobe resection
Zilionis, Klein et al.	Cell Resource	10.1016/j.immuni.2019.03.009	May 19	NSCLC	core + extended	InDrop	1	25694	enzymatical	no sorting	no	NSCLC	I-IV	1x chemotherapy, 6x no	tissue from lobe resection
Goveia, Carmeliet et al.	Cancer Cell	10.1016/j.ccell.2019.12.001	Jan 20	NSCLC	core + extended	10X	1	36381	enzymatical	MACS-depletion of CD45+ leukocytes and enrichment for CD31+ endothelial cells	no	NSCLC	I, II	no	tissue from lobe resection
Laughney, Massague et al.	Nature Med	10.1038/s41591-019-0750-6	2020-02-01	NSCLC	core + extended	10X	1	26425	enzymatical	FACS-enrichment for viable, single cells	no	NSCLC	I, II, IV	1x chemotherapy, 12x no	tissue from lobe resection
Maier, Merad et al.	Cancer Cell	10.1016/j.ccell.2021.10.009	Dec. 21	NSCLC	core	10X	1	6185	enzymatical	FACS-enrichment for CD45+ cells	no	NSCLC	I, II	x	tissue from lobe resection
Leader, Merad et al.	Cancer Cell	10.1016/j.ccell.2021.10.009	Dec. 21	NSCLC	extended	10X	8	295746	enzymatical	MACS-depletion of dead cells or MACS-enrichment for CD45+ cells or FACS-enrichment for CD45+ cells or FACS enrichment for CD2+ cells	no	NSCLC	I-III	no	tissue from lobe resection
Maynard, Bivona et al.	Cell	10.1016/j.cell.2020.07.017	2020-09-01	NSCLC	core + extended	SS2	1	18750	enzymatical	FACS-enrichment 50% for CD45+/PI-/Hoechst+; 50% for CD45-/PI-/Hoechst+	no	NSCLC	I, III, IV	33x TKI	biopsy
Kim, Lee et al.	Nature Com	10.1038/s41467-020-16164-1	May 20	NSCLC	core + extended	10X	1	176109	enzymatical	density gradient	no	NSCLC	I-IV	no	tissue from lobe resection
Chen, Zhang et al.	Genome Biology	10.1186/s13059-020-02064-6	2020-06-01	NSCLC	core + extended	10X	1	97876	enzymatical	density gradient	no	NSCLC	I, III	no	tissue from lobe resection
He, Fan et al.	Oncogene	10.1038/s41388-020-01528-0	2020-11-01	NSCLC	core + extended	10X	1	88920	enzymatical	no sorting	no	NSCLC	I, II	no	tissue from lobe resection
Wu, Zhou et al.	Nature Com	10.1038/s41467-021-22801-0	May 21	NSCLC	core + extended	Singleron	1	59079	enzymatical	no sorting	no	NSCLC	III, IV	2x TKI, 3x immunotherapy, 2xchemotherapy, 35x no	biopsy
UKIM-V	no prior publication			NSCLC	core + extended**	BD-Rhapsody	2	122902	enzymatical	no sorting	no	NSCLC	I-III	no	tissue from lobe resection
Reyfman, Misharin et al.	Am J Resp Crit Care Med	10.1164/rccm.201712-2410OC	2019-06-01	Control	core + extended	10X	1	34536	enzymatical	no sorting	no	donation after cardiac/brain death	x	x	tissue from lung resection
Vieira, Teichmann et al.	Nature Med	0.1038/s41591-019-0468-5	2019-06-01	Control	core + extended	DropSeq	1	4068	enzymatical	no sorting	no	lung tumor, donation after brain death	x	x	tissue from lung resection
Madissoon, Meyer et al.	Genome Biology	10.1186/s13059-019-1906-x	Jan 20	Control	core + extended	10X	1	46177	enzymatical	MACS-depletion of dead cells	stored at 4°C up to 72 hours	donation after cardiac/brain death	x	x	tissue from lung resection
Habermann, Kropski et al.	Science Advances	10.1126/sciadv.aba1972	2020-07-01	Control	core + extended	10X	1	36758	enzymatical	MACS depletion of CD235a and enrichment for CD45 and mixing of CD45− and C45+ populations at 2:1; or FACS sorting of live cells	x	declined donors	x	x	tissue from lung resection
Adams, Kaminski et al.	Science Advances	10.1126/sciadv.aba1983	2020-07-01	Control	core + extended	10X	1	131253	enzymatical	MACS-depletion of dead cell	cells stored in liquid nitrogen, thawed in waterbath 37°C	organ donor (death not specified)	x	x	tissue from lung resection
Travaglini, Krasnow et al.	Nature	10.1038/s41586-020-2922-4	2020-11-01	Control	core + extended	SS2 and 10X	2	8272	enzymatical	MACS-depletion of CD45 and CD31 and FACS sorted for EPCAM+CD45−, EPCAM−CD45+ and EPCAM−CD45-	no	focal lung tumor	x	x	tissue from lung resection
Mayr, Schiller, et al.	EMBO Mol Med	10.15252/emmm.202012871	Mar. 21	Control	core + extended	DropSeq	1	7333	enzymatical	no sorting	no	lung tumor	x	x	tissue from lobe resection
*... enzymatical also includes mechanical
**... UKIM-V-2 only in extended
x... not available or not applicable
