# Supplementary material for: High-resolution single-cell atlas reveals diversity and plasticity of tissue-resident neutrophils in non-small cell lung cancer
Source: Cancer Cell. 2022 Dec 12;40(12):1503–1520.e8. doi: 10.1016/j.ccell.2022.10.008 (PMC9767679; doi:10.1016/j.ccell.2022.10.008)
Supplement: Table S5: Gene signatures per major cell types, related to Figure 6 [file mmc3.xlsx]

## Sheet: Tabelle1
Table S5: related to Figure S6. Genes signatures per major cell types.
signature	gene_symbol
Alveolar cell type 1	AGER
Alveolar cell type 1	GPM6A
Alveolar cell type 1	MS4A15
Alveolar cell type 1	MYRF
Alveolar cell type 1	TNNC1
Alveolar cell type 1	UPK3B
Alveolar cell type 2	HHIP
Alveolar cell type 2	LGI3
Alveolar cell type 2	NECAB1
Alveolar cell type 2	SFTPC
B cell	BANK1
B cell	BLK
B cell	C12orf42
B cell	CD19
B cell	CNR2
B cell	COL19A1
B cell	CR2
B cell	CXCR5
B cell	FAM177B
B cell	FCER2
B cell	FCRL1
B cell	FCRL4
B cell	FCRLA
B cell	GUCY2C
B cell	KLK1
B cell	LINC00926
B cell	MEF2C-AS1
B cell	MS4A1
B cell	OSTN-AS1
B cell	PAX5
B cell	PIKFYVE
B cell	PRCD
B cell	SHISA8
B cell	TNFRSF13B
B cell	TNFRSF13C
B cell	VPREB3
Ciliated	ABHD12B
Ciliated	ACSBG1
Ciliated	ADGB
Ciliated	ADH6
Ciliated	AGBL2
Ciliated	AK7
Ciliated	AK8
Ciliated	AKAP14
Ciliated	AKAP6
Ciliated	ALDH1L1
Ciliated	ANKFN1
Ciliated	ANKRD18B
Ciliated	ANKRD45
Ciliated	ANKRD66
Ciliated	ANKUB1
Ciliated	APOBEC4
Ciliated	ARMC2
Ciliated	ARMC3
Ciliated	ARX
Ciliated	BAIAP3
Ciliated	BBS5
Ciliated	BEST4
Ciliated	C10orf95
Ciliated	C11orf16
Ciliated	C11orf97
Ciliated	C17orf97
Ciliated	C1orf141
Ciliated	C1orf158
Ciliated	C1orf189
Ciliated	C1orf194
Ciliated	C1orf87
Ciliated	C20orf85
Ciliated	C22orf15
Ciliated	C22orf23
Ciliated	C2orf50
Ciliated	C2orf73
Ciliated	C4orf47
Ciliated	C5orf49
Ciliated	C6
Ciliated	C6orf118
Ciliated	C6orf52
Ciliated	C7orf57
Ciliated	C9orf116
Ciliated	C9orf135
Ciliated	C9orf24
Ciliated	CABCOCO1
Ciliated	CACNG6
Ciliated	CAPS2
Ciliated	CAPSL
Ciliated	CASC2
Ciliated	CATSPERD
Ciliated	CATSPERE
Ciliated	CCDC113
Ciliated	CCDC146
Ciliated	CCDC148
Ciliated	CCDC153
Ciliated	CCDC157
Ciliated	CCDC17
Ciliated	CCDC173
Ciliated	CCDC180
Ciliated	CCDC181
Ciliated	CCDC187
Ciliated	CCDC190
Ciliated	CCDC30
Ciliated	CCDC33
Ciliated	CCDC39
Ciliated	CCDC40
Ciliated	CCDC60
Ciliated	CCDC74B
Ciliated	CCDC78
Ciliated	CCDC89
Ciliated	CCDC96
Ciliated	CCL15
Ciliated	CCNA1
Ciliated	CD164L2
Ciliated	CDHR3
Ciliated	CDHR4
Ciliated	CERKL
Ciliated	CFAP100
Ciliated	CFAP126
Ciliated	CFAP157
Ciliated	CFAP161
Ciliated	CFAP206
Ciliated	CFAP299
Ciliated	CFAP300
Ciliated	CFAP43
Ciliated	CFAP44
Ciliated	CFAP45
Ciliated	CFAP46
Ciliated	CFAP47
Ciliated	CFAP52
Ciliated	CFAP53
Ciliated	CFAP57
Ciliated	CFAP58
Ciliated	CFAP61
Ciliated	CFAP65
Ciliated	CFAP70
Ciliated	CFAP73
Ciliated	CFAP74
Ciliated	CFAP77
Ciliated	CFAP91
Ciliated	CHST6
Ciliated	CLDN16
Ciliated	CNIH2
Ciliated	CNTD1
Ciliated	COL28A1
Ciliated	CRISP2
Ciliated	CROCC2
Ciliated	CTXN1
Ciliated	CWH43
Ciliated	DAW1
Ciliated	DCDC1
Ciliated	DCDC2B
Ciliated	DEUP1
Ciliated	DLEC1
Ciliated	DNAAF11
Ciliated	DNAAF3
Ciliated	DNAAF6
Ciliated	DNAAF8
Ciliated	DNAH1
Ciliated	DNAH10
Ciliated	DNAH12
Ciliated	DNAH2
Ciliated	DNAH3
Ciliated	DNAH6
Ciliated	DNAH7
Ciliated	DNAH9
Ciliated	DNAI1
Ciliated	DNAI2
Ciliated	DNAI3
Ciliated	DNAI4
Ciliated	DNAI7
Ciliated	DNAJB13
Ciliated	DNER
Ciliated	DOC2A
Ciliated	DRC1
Ciliated	DRC3
Ciliated	DRC7
Ciliated	DYDC1
Ciliated	DYDC2
Ciliated	DYNLRB2
Ciliated	DYNLT4
Ciliated	DZANK1
Ciliated	ECT2L
Ciliated	EFCAB1
Ciliated	EFCAB10
Ciliated	EFCAB12
Ciliated	EFCAB6
Ciliated	EFHB
Ciliated	ELN-AS1
Ciliated	ENKUR
Ciliated	ENO4
Ciliated	EPPIN
Ciliated	ERICH3
Ciliated	ESRRG
Ciliated	FABP6
Ciliated	FAM166B
Ciliated	FAM166C
Ciliated	FAM183A
Ciliated	FAM216B
Ciliated	FAM227A
Ciliated	FAM81B
Ciliated	FBXO15
Ciliated	FBXO36
Ciliated	FGF14
Ciliated	FLACC1
Ciliated	FNDC11
Ciliated	FOXJ1
Ciliated	FRMPD2
Ciliated	FSD1L
Ciliated	GAS2L2
Ciliated	GIPR
Ciliated	GLIPR1L2
Ciliated	GPR135
Ciliated	GRIN3B
Ciliated	GSTA3
Ciliated	HCG14
Ciliated	HHLA2
Ciliated	HOATZ
Ciliated	HS3ST6
Ciliated	HYDIN
Ciliated	IQCD
Ciliated	IQCH
Ciliated	IQUB
Ciliated	KATNAL2
Ciliated	KCNJ16
Ciliated	KCNRG
Ciliated	KIAA0319
Ciliated	KIAA2012
Ciliated	KIF6
Ciliated	KLHL32
Ciliated	LCA5L
Ciliated	LDLRAD1
Ciliated	LEKR1
Ciliated	LINC00271
Ciliated	LINC00326
Ciliated	LINC01513
Ciliated	LINC01571
Ciliated	LKAAEAR1
Ciliated	LRGUK
Ciliated	LRRC10B
Ciliated	LRRC18
Ciliated	LRRC34
Ciliated	LRRC43
Ciliated	LRRC46
Ciliated	LRRC56
Ciliated	LRRC71
Ciliated	LRRC73
Ciliated	LRRC74B
Ciliated	LRRIQ1
Ciliated	LRRIQ3
Ciliated	LRTOMT
Ciliated	MAP3K19
Ciliated	MAP6
Ciliated	MAPK15
Ciliated	MARCHF10
Ciliated	MDH1B
Ciliated	MEIG1
Ciliated	MNS1
Ciliated	MORN1
Ciliated	MORN5
Ciliated	MRLN
Ciliated	MROH9
Ciliated	MYCBPAP
Ciliated	NEK11
Ciliated	NEK5
Ciliated	NHLRC4
Ciliated	NME5
Ciliated	NME9
Ciliated	NRG4
Ciliated	NWD1
Ciliated	ODAD1
Ciliated	ODAD2
Ciliated	ODAD4
Ciliated	OMG
Ciliated	OSBPL6
Ciliated	OXTR
Ciliated	PACRG
Ciliated	PCSK4
Ciliated	PCYT1B
Ciliated	PIFO
Ciliated	PIH1D2
Ciliated	PLAAT2
Ciliated	PLPPR3
Ciliated	PPIL6
Ciliated	PPP1R32
Ciliated	PPP1R36
Ciliated	PPP1R42
Ciliated	PRMT8
Ciliated	PRR29
Ciliated	PTPRT
Ciliated	PZP
Ciliated	RAB36
Ciliated	RABL2A
Ciliated	RBM24
Ciliated	RGS22
Ciliated	RIBC1
Ciliated	RIBC2
Ciliated	RIIAD1
Ciliated	ROPN1B
Ciliated	ROPN1L
Ciliated	RSPH1
Ciliated	RSPH14
Ciliated	RSPH4A
Ciliated	RSPH9
Ciliated	SAMD15
Ciliated	SAXO2
Ciliated	SCGB2A1
Ciliated	SERPINI2
Ciliated	SLC23A1
Ciliated	SLC51B
Ciliated	SNTN
Ciliated	SPACA9
Ciliated	SPAG17
Ciliated	SPAG6
Ciliated	SPAG8
Ciliated	SPATA17
Ciliated	SPATA18
Ciliated	SPATA4
Ciliated	SPEF1
Ciliated	SRD5A2
Ciliated	STMND1
Ciliated	STOML3
Ciliated	STOX1
Ciliated	TAT-AS1
Ciliated	TCTE1
Ciliated	TCTN2
Ciliated	TEKT1
Ciliated	TEKT2
Ciliated	TEKT3
Ciliated	TEKT4
Ciliated	TEX26
Ciliated	TIGD4
Ciliated	TMEM190
Ciliated	TMEM212
Ciliated	TMEM231
Ciliated	TMEM232
Ciliated	TMEM67
Ciliated	TP53AIP1
Ciliated	TP73
Ciliated	TSGA10
Ciliated	TSNAXIP1
Ciliated	TSPAN19
Ciliated	TTC23L
Ciliated	TTC29
Ciliated	TTC30B
Ciliated	TTLL10
Ciliated	TTLL6
Ciliated	TTLL9
Ciliated	TUBA4B
Ciliated	UCKL1-AS1
Ciliated	USP2
Ciliated	USP2-AS1
Ciliated	VWA3A
Ciliated	VWA3B
Ciliated	VWA8-AS1
Ciliated	WDR38
Ciliated	WDR49
Ciliated	WDR93
Ciliated	WFDC6
Ciliated	ZBBX
Ciliated	ZC2HC1C
Ciliated	ZFHX2
Ciliated	ZMYND10
Ciliated	ZMYND12
Ciliated	ZNF20
Ciliated	ZNF214
Ciliated	ZNF474
Ciliated	ZNF487
Club	ATP12A
Club	BPIFA1
Club	CLCA2
Club	CLDN10
Club	CXCL6
Club	CYP2F1
Club	FAM3D
Club	HSD17B2
Club	MSMB
Club	MUC5AC
Club	NTS
Club	RIMS1
Club	SERPINB11
Club	SERPINB3
DC mature	AOC1
DC mature	HMSD
DC mature	NCCRP1
DC mature	TREML1
Endothelial cell	ACKR1
Endothelial cell	ADAMTSL1
Endothelial cell	ADCY4
Endothelial cell	ADGRL4
Endothelial cell	ADM5
Endothelial cell	AFAP1L1
Endothelial cell	ANO2
Endothelial cell	APLN
Endothelial cell	APLNR
Endothelial cell	ARHGEF15
Endothelial cell	AVPR2
Endothelial cell	BCL6B
Endothelial cell	CADM3-AS1
Endothelial cell	CALCRL
Endothelial cell	CASKIN2
Endothelial cell	CCL14
Endothelial cell	CCM2L
Endothelial cell	CD34
Endothelial cell	CDH5
Endothelial cell	CETP
Endothelial cell	CLDN5
Endothelial cell	CLEC14A
Endothelial cell	CLEC3B
Endothelial cell	DIPK2B
Endothelial cell	DKK2
Endothelial cell	ECSCR
Endothelial cell	EMCN
Endothelial cell	EPB41L4A-DT
Endothelial cell	ESM1
Endothelial cell	EXOC3L1
Endothelial cell	EXOC3L2
Endothelial cell	F2RL3
Endothelial cell	FAM107A
Endothelial cell	FAM110D
Endothelial cell	FAM167B
Endothelial cell	FCN3
Endothelial cell	FLT4
Endothelial cell	FOLH1
Endothelial cell	FZD4
Endothelial cell	GIPC3
Endothelial cell	GJC2
Endothelial cell	GPIHBP1
Endothelial cell	GPR146
Endothelial cell	GPR4
Endothelial cell	HECW2
Endothelial cell	HID1-AS1
Endothelial cell	HOXD8
Endothelial cell	HOXD9
Endothelial cell	HSPA12B
Endothelial cell	KANK3
Endothelial cell	KCNN2
Endothelial cell	KIF26A
Endothelial cell	KL
Endothelial cell	KLHL3
Endothelial cell	KRT222
Endothelial cell	LHX6
Endothelial cell	LINC01082
Endothelial cell	LINC01235
Endothelial cell	LYVE1
Endothelial cell	MMRN1
Endothelial cell	MMRN2
Endothelial cell	MYRIP
Endothelial cell	NOS3
Endothelial cell	NOVA2
Endothelial cell	PCDH12
Endothelial cell	PCDH17
Endothelial cell	PDE2A
Endothelial cell	PKN3
Endothelial cell	PTPRR
Endothelial cell	RAMP2
Endothelial cell	RAMP2-AS1
Endothelial cell	RAMP3
Endothelial cell	RAPGEF4
Endothelial cell	RASIP1
Endothelial cell	ROBO4
Endothelial cell	RUNDC3B
Endothelial cell	RXFP1
Endothelial cell	SCN3B
Endothelial cell	SELE
Endothelial cell	SELP
Endothelial cell	SEMA3F
Endothelial cell	SEMA3G
Endothelial cell	SEMA6A
Endothelial cell	SHANK3
Endothelial cell	SOX17
Endothelial cell	SOX18
Endothelial cell	SOX7
Endothelial cell	SPAAR
Endothelial cell	SSTR1
Endothelial cell	ST6GALNAC3
Endothelial cell	STC1
Endothelial cell	TBXA2R
Endothelial cell	TCF15
Endothelial cell	TEK
Endothelial cell	THSD1
Endothelial cell	TLL1
Endothelial cell	TM4SF18
Endothelial cell	TMTC1
Endothelial cell	TSPAN18
Endothelial cell	USHBP1
Endothelial cell	VWF
Endothelial cell	WSCD1
Endothelial cell	ZNF541
Macrophage	ADAMDEC1
Macrophage	ADORA3
Macrophage	AMDHD2
Macrophage	CCL13
Macrophage	CCL7
Macrophage	CCL8
Macrophage	CD163L1
Macrophage	CD209
Macrophage	CHIT1
Macrophage	CHST13
Macrophage	CMKLR1
Macrophage	CRYBB1
Macrophage	FOLR2
Macrophage	GAL3ST4
Macrophage	GSDMA
Macrophage	GSDME
Macrophage	HAMP
Macrophage	HS3ST2
Macrophage	HTRA4
Macrophage	IGSF21
Macrophage	KCNJ5
Macrophage	L3MBTL4-AS1
Macrophage	LILRB5
Macrophage	MERTK
Macrophage	MRO
Macrophage	MT1G
Macrophage	MT1H
Macrophage	PLA2G7
Macrophage	PMFBP1
Macrophage	SDC3
Macrophage	SLAMF9
Macrophage	SLC12A5
Macrophage	SLC36A1
Macrophage	SLC38A7
Macrophage	SLC46A1
Macrophage	SPP1
Macrophage	TM4SF19
Macrophage	TMEM86A
Macrophage	TMIGD3
Macrophage alveolar	AGRP
Macrophage alveolar	CXCL5
Macrophage alveolar	DNASE2B
Macrophage alveolar	FABP4
Macrophage alveolar	GLDN
Macrophage alveolar	GPD1
Macrophage alveolar	PCOLCE2
Macrophage alveolar	RBP4
Macrophage alveolar	SPOCD1
Macrophage alveolar	STAC
Macrophage alveolar	TEX14
Macrophage alveolar	TRHDE
Mast cell	ADCYAP1
Mast cell	CADPS
Mast cell	CALB2
Mast cell	CDK15
Mast cell	CPA3
Mast cell	CTSG
Mast cell	CTTNBP2
Mast cell	ENPP3
Mast cell	GATA1
Mast cell	GCSAML
Mast cell	GMPR
Mast cell	HDC
Mast cell	HPGDS
Mast cell	IL1RL1
Mast cell	KCNH2
Mast cell	KIT
Mast cell	LIF
Mast cell	LTC4S
Mast cell	MS4A2
Mast cell	NTRK1
Mast cell	RGS13
Mast cell	SLC18A2
Mast cell	SLC45A3
Mast cell	SVOPL
Mast cell	TPSAB1
Mast cell	TPSB2
Mast cell	TPSD1
Mast cell	TPSG1
Monocyte	ASGR1
Monocyte	ASGR2
Monocyte	CCL20
Monocyte	CD300E
Monocyte	EREG
Monocyte	FCN1
Monocyte	GPBAR1
Monocyte	IL10RB-DT
Monocyte	LILRA1
Monocyte	NRG1
Monocyte	PRAM1
Monocyte	PTX3
Monocyte	RNASE2
Monocyte	SERPINB2
Monocyte	VSTM1
Monocyte	ZEB2-AS1
NK cell	KIR2DL1
NK cell	KIR3DL1
NK cell	LIM2
NK cell	MLC1
NK cell	PRSS57
NK cell	SH2D1B
Neutrophils	AC012368.1
Neutrophils	ADGRE3
Neutrophils	ADGRG3
Neutrophils	BTNL8
Neutrophils	CMTM2
Neutrophils	CXCR1
Neutrophils	CXCR2
Neutrophils	CYP4F3
Neutrophils	FCGR3B
Neutrophils	KATNBL1
Neutrophils	LINC00528
Neutrophils	LINC01506
Neutrophils	MBD6
Neutrophils	MGAM
Neutrophils	NFE4
Neutrophils	PROK2
Neutrophils	TNFRSF10C
Plasma cell	ABCB9
Plasma cell	ALDH1L2
Plasma cell	ALG14
Plasma cell	ALG5
Plasma cell	AMPD1
Plasma cell	ARSA
Plasma cell	BEX5
Plasma cell	BRSK1
Plasma cell	C11orf24
Plasma cell	C11orf80
Plasma cell	C16orf74
Plasma cell	C2orf88
Plasma cell	CASP10
Plasma cell	CCDC110
Plasma cell	CCR10
Plasma cell	CD38
Plasma cell	CEP128
Plasma cell	CHAC1
Plasma cell	CHPF
Plasma cell	CLDN14
Plasma cell	COL9A3
Plasma cell	CPNE5
Plasma cell	CREB3L2
Plasma cell	CRELD2
Plasma cell	CRYBA4
Plasma cell	DERL1
Plasma cell	DERL3
Plasma cell	DNAJB9
Plasma cell	DNAJC1
Plasma cell	DPEP1
Plasma cell	DUSP26
Plasma cell	E2F5
Plasma cell	EAF2
Plasma cell	ELFN1-AS1
Plasma cell	ENAM
Plasma cell	ERLEC1
Plasma cell	FAM30A
Plasma cell	FBXW7
Plasma cell	FCRL5
Plasma cell	FICD
Plasma cell	FKBP11
Plasma cell	FKBP2
Plasma cell	GMPPB
Plasma cell	GNB3
Plasma cell	H2AC8
Plasma cell	H2BC11
Plasma cell	H2BC5
Plasma cell	HERPUD1
Plasma cell	HM13
Plasma cell	HSD17B8
Plasma cell	HSP90B1
Plasma cell	HSPA13
Plasma cell	IFNG-AS1
Plasma cell	IGHA1
Plasma cell	IGHA2
Plasma cell	IGHG1
Plasma cell	IGHG2
Plasma cell	IGHG3
Plasma cell	IGHG4
Plasma cell	IGHGP
Plasma cell	IGHM
Plasma cell	IGHV1-18
Plasma cell	IGHV1-2
Plasma cell	IGHV1-24
Plasma cell	IGHV1-46
Plasma cell	IGHV2-5
Plasma cell	IGHV3-11
Plasma cell	IGHV3-15
Plasma cell	IGHV3-20
Plasma cell	IGHV3-21
Plasma cell	IGHV3-23
Plasma cell	IGHV3-30
Plasma cell	IGHV3-33
Plasma cell	IGHV3-48
Plasma cell	IGHV3-7
Plasma cell	IGHV3-74
Plasma cell	IGHV4-31
Plasma cell	IGHV4-34
Plasma cell	IGHV4-39
Plasma cell	IGHV4-59
Plasma cell	IGHV4-61
Plasma cell	IGHV5-51
Plasma cell	IGHV6-1
Plasma cell	IGKC
Plasma cell	IGKV1-12
Plasma cell	IGKV1-16
Plasma cell	IGKV1-5
Plasma cell	IGKV1-6
Plasma cell	IGKV1-9
Plasma cell	IGKV2-30
Plasma cell	IGKV3-11
Plasma cell	IGKV3-15
Plasma cell	IGKV3-20
Plasma cell	IGKV4-1
Plasma cell	IGLC2
Plasma cell	IGLC3
Plasma cell	IGLC6
Plasma cell	IGLC7
Plasma cell	IGLL1
Plasma cell	IGLL5
Plasma cell	IGLV1-40
Plasma cell	IGLV1-44
Plasma cell	IGLV1-47
Plasma cell	IGLV1-51
Plasma cell	IGLV2-11
Plasma cell	IGLV2-14
Plasma cell	IGLV2-23
Plasma cell	IGLV2-8
Plasma cell	IGLV3-1
Plasma cell	IGLV3-19
Plasma cell	IGLV3-21
Plasma cell	IGLV3-25
Plasma cell	IGLV3-9
Plasma cell	IGLV5-45
Plasma cell	IGLV5-48
Plasma cell	IGLV6-57
Plasma cell	IGLV9-49
Plasma cell	ISG20
Plasma cell	ISL2
Plasma cell	JCHAIN
Plasma cell	JSRP1
Plasma cell	KCNN3
Plasma cell	LARP1B
Plasma cell	LINC00309
Plasma cell	LINC00582
Plasma cell	LINC01358
Plasma cell	LINC01480
Plasma cell	LINC01485
Plasma cell	LMAN1
Plasma cell	LMTK3
Plasma cell	MANEA
Plasma cell	MANF
Plasma cell	MCEE
Plasma cell	MEI1
Plasma cell	MIXL1
Plasma cell	MYDGF
Plasma cell	MYL2
Plasma cell	MZB1
Plasma cell	NAPA-AS1
Plasma cell	NUGGC
Plasma cell	PAOX
Plasma cell	PDIA4
Plasma cell	PDIA6
Plasma cell	PDK1
Plasma cell	PGLYRP2
Plasma cell	PIK3CD-AS2
Plasma cell	PIM2
Plasma cell	PKHD1L1
Plasma cell	PLPP5
Plasma cell	PNOC
Plasma cell	POU2AF1
Plasma cell	PRDX4
Plasma cell	PSAT1
Plasma cell	QPRT
Plasma cell	RAB26
Plasma cell	RAB30
Plasma cell	RASSF6
Plasma cell	SDF2L1
Plasma cell	SEC11C
Plasma cell	SEL1L
Plasma cell	SELENOS
Plasma cell	SERPINI1
Plasma cell	SLAMF7
Plasma cell	SLC17A9
Plasma cell	SLC38A5
Plasma cell	SPAG4
Plasma cell	SPATS2
Plasma cell	SPCS2
Plasma cell	SPCS3
Plasma cell	SRM
Plasma cell	SRPRB
Plasma cell	SSR3
Plasma cell	SSR4
Plasma cell	ST6GAL1
Plasma cell	STARD5
Plasma cell	SYVN1
Plasma cell	TAPBPL
Plasma cell	TAS1R3
Plasma cell	TBCEL
Plasma cell	TENT5C
Plasma cell	TGFBR3L
Plasma cell	TMC3-AS1
Plasma cell	TNFRSF17
Plasma cell	TOR3A
Plasma cell	TP53INP1
Plasma cell	TPD52
Plasma cell	TSHR
Plasma cell	TXNDC11
Plasma cell	TXNDC15
Plasma cell	UBE2J1
Plasma cell	XBP1
Plasma cell	ZBP1
Plasma cell	ZNF215
Stromal	ADAMTS12
Stromal	ADAMTS2
Stromal	ADAMTS8
Stromal	ANGPT1
Stromal	ANK2
Stromal	ANO1
Stromal	ARHGEF25
Stromal	ARSI
Stromal	ASPN
Stromal	C1QTNF2
Stromal	C1QTNF7
Stromal	CACNA1C
Stromal	CARMN
Stromal	CCL11
Stromal	CCN4
Stromal	CD248
Stromal	CDH6
Stromal	CLIP3
Stromal	CLMP
Stromal	CNN1
Stromal	COL10A1
Stromal	COL14A1
Stromal	COL1A2
Stromal	COL3A1
Stromal	COL5A1
Stromal	COL5A3
Stromal	COL6A3
Stromal	COX4I2
Stromal	CPXM1
Stromal	CSPG4
Stromal	DACT1
Stromal	DCN
Stromal	DDR2
Stromal	DIO2
Stromal	DPT
Stromal	ECM2
Stromal	EDNRA
Stromal	EGFL6
Stromal	EMILIN1
Stromal	ENPEP
Stromal	F10
Stromal	FBLN1
Stromal	FIBIN
Stromal	FMO1
Stromal	FNDC1
Stromal	FOXF2
Stromal	FOXS1
Stromal	FRZB
Stromal	GAS1
Stromal	GFPT2
Stromal	GLT8D2
Stromal	GPC6
Stromal	GPR176
Stromal	GREM1
Stromal	GSTM5
Stromal	GUCY1A2
Stromal	HEYL
Stromal	HOXB-AS3
Stromal	HS3ST3A1
Stromal	HSPB2
Stromal	HSPB6
Stromal	HTRA3
Stromal	ISLR
Stromal	ITGA11
Stromal	ITGBL1
Stromal	KCNE4
Stromal	LAMA2
Stromal	LAMC3
Stromal	LGI4
Stromal	LMOD1
Stromal	LOXL1
Stromal	LRRC17
Stromal	LUM
Stromal	LZTS1
Stromal	MAMDC2
Stromal	MEIS3
Stromal	MEOX2
Stromal	MFAP4
Stromal	MMP11
Stromal	MOXD1
Stromal	MRGPRF
Stromal	MXRA5
Stromal	MXRA8
Stromal	NCAM2
Stromal	NKD2
Stromal	OGN
Stromal	OLFML1
Stromal	OMD
Stromal	P3H3
Stromal	PCDH18
Stromal	PCOLCE
Stromal	PDE1A
Stromal	PDE5A
Stromal	PDGFRA
Stromal	PDZRN3
Stromal	PLN
Stromal	PODN
Stromal	PRDM6
Stromal	PRELP
Stromal	PRR16
Stromal	PRRX1
Stromal	PTPRD
Stromal	RASL12
Stromal	REM1
Stromal	RERG
Stromal	RGS4
Stromal	ROBO2
Stromal	ROR2
Stromal	SAMD11
Stromal	SCN7A
Stromal	SFRP2
Stromal	SFRP4
Stromal	SGCA
Stromal	SGCD
Stromal	SLIT2
Stromal	SLIT3
Stromal	SMOC2
Stromal	SPOCK1
Stromal	SPON1
Stromal	SUGCT
Stromal	SVEP1
Stromal	TBX2-AS1
Stromal	TBX5
Stromal	TBX5-AS1
Stromal	TCEAL7
Stromal	TCF21
Stromal	TDO2
Stromal	TGFB3
Stromal	THBS2
Stromal	TMEM119
Stromal	TMEM200B
Stromal	VGLL3
Stromal	WNT2
T cell CD4	CD40LG
T cell CD4	FXYD7
T cell CD4	GTSCR1
T cell CD4	IL2
T cell CD4	IL23A
T cell CD4	IL7R
T cell CD4	LDLRAP1
T cell CD4	LINC00402
T cell CD4	NSG1
T cell CD4	PASK
T cell CD4	TCF7
T cell CD4	TNFSF8
T cell CD8	APOBEC3H
T cell CD8	CCR5
T cell CD8	CD8A
T cell CD8	CD8B
T cell CD8	CRTAM
T cell CD8	EPHA1
T cell CD8	GZMK
T cell CD8	LAG3
T cell CD8	LINC00944
T cell CD8	OASL
T cell CD8	SLF1
T cell CD8	TRGC2
T cell CD8	TRGV10
T cell CD8	TRGV2
T cell CD8	ZNF683
T cell regulatory	AC133644.2
T cell regulatory	BATF
T cell regulatory	BHLHE40-AS1
T cell regulatory	CCDC141
T cell regulatory	CCR4
T cell regulatory	CCR8
T cell regulatory	CD177
T cell regulatory	CD28
T cell regulatory	CTLA4
T cell regulatory	CUL9
T cell regulatory	CXCL13
T cell regulatory	DUSP16
T cell regulatory	ETV7
T cell regulatory	F5
T cell regulatory	FAS
T cell regulatory	FBLN7
T cell regulatory	FOXP3
T cell regulatory	GNG4
T cell regulatory	GNG8
T cell regulatory	ICA1
T cell regulatory	ICOS
T cell regulatory	IGFL2
T cell regulatory	IKZF2
T cell regulatory	IKZF4
T cell regulatory	IL12RB2
T cell regulatory	IL21R
T cell regulatory	IL2RA
T cell regulatory	LAIR2
T cell regulatory	LINC01281
T cell regulatory	LINC02694
T cell regulatory	LTA
T cell regulatory	MAGEH1
T cell regulatory	METTL8
T cell regulatory	PBXIP1
T cell regulatory	PMAIP1
T cell regulatory	PMCH
T cell regulatory	RAB33A
T cell regulatory	SARDH
T cell regulatory	SIRPG
T cell regulatory	SLAMF1
T cell regulatory	STAM
T cell regulatory	THADA
T cell regulatory	TIGIT
T cell regulatory	TNFRSF18
T cell regulatory	TNFRSF4
T cell regulatory	TNFRSF9
T cell regulatory	TOX2
T cell regulatory	XXYLT1-AS2
T cell regulatory	ZBED2
T cell regulatory	ZC3H12D
Tumor cells	AACS
Tumor cells	ABCA12
Tumor cells	ABHD17C
Tumor cells	ACBD3
Tumor cells	ACBD6
Tumor cells	ACE2
Tumor cells	ACP1
Tumor cells	ADGRA3
Tumor cells	ADGRF4
Tumor cells	ADM2
Tumor cells	AFAP1-AS1
Tumor cells	AIFM2
Tumor cells	AIMP2
Tumor cells	AK2
Tumor cells	AK4
Tumor cells	ALG3
Tumor cells	ALKAL1
Tumor cells	AMOT
Tumor cells	ANAPC11
Tumor cells	ANGPTL4
Tumor cells	ANKRD6
Tumor cells	AP1S1
Tumor cells	ARHGAP12
Tumor cells	ARHGAP5-AS1
Tumor cells	ARHGEF16
Tumor cells	ARHGEF19
Tumor cells	ARHGEF35
Tumor cells	ARHGEF5
Tumor cells	ARMC10
Tumor cells	ARNT2
Tumor cells	ARPC1A
Tumor cells	ARTN
Tumor cells	ARVCF
Tumor cells	ASPHD1
Tumor cells	ATL2
Tumor cells	ATP10B
Tumor cells	ATP5MF
Tumor cells	ATP5PD
Tumor cells	ATP6V1C2
Tumor cells	B3GNT3
Tumor cells	B3GNT4
Tumor cells	B4GALNT4
Tumor cells	BBOX1-AS1
Tumor cells	BCL9L
Tumor cells	BEND3
Tumor cells	BNIP3
Tumor cells	BOD1
Tumor cells	BOLA3
Tumor cells	BPNT1
Tumor cells	BRIX1
Tumor cells	BRMS1L
Tumor cells	BSPRY
Tumor cells	BTBD2
Tumor cells	BTBD6
Tumor cells	BYSL
Tumor cells	C1orf226
Tumor cells	C1orf35
Tumor cells	C1orf43
Tumor cells	C6orf141
Tumor cells	CA12
Tumor cells	CA9
Tumor cells	CABYR
Tumor cells	CANT1
Tumor cells	CAPN1
Tumor cells	CASP6
Tumor cells	CBLC
Tumor cells	CBR1
Tumor cells	CBX1
Tumor cells	CCDC120
Tumor cells	CCDC127
Tumor cells	CCDC47
Tumor cells	CCT3
Tumor cells	CCT5
Tumor cells	CCT6A
Tumor cells	CD46
Tumor cells	CDC34
Tumor cells	CDC42EP4
Tumor cells	CDH3
Tumor cells	CDK16
Tumor cells	CDK18
Tumor cells	CDKN2A
Tumor cells	CEACAM5
Tumor cells	CELSR2
Tumor cells	CHMP4C
Tumor cells	CIART
Tumor cells	CKMT1A
Tumor cells	CLCF1
Tumor cells	CLCN2
Tumor cells	CLDN1
Tumor cells	CLDN12
Tumor cells	CLPTM1L
Tumor cells	CMBL
Tumor cells	CMSS1
Tumor cells	CNFN
Tumor cells	CNGA1
Tumor cells	CNIH4
Tumor cells	COA4
Tumor cells	COA6
Tumor cells	COA7
Tumor cells	COL17A1
Tumor cells	COMTD1
Tumor cells	COX20
Tumor cells	COX6C
Tumor cells	CRABP2
Tumor cells	CRYBG2
Tumor cells	CTPS2
Tumor cells	CTSV
Tumor cells	CTTN
Tumor cells	CUL7
Tumor cells	DAP
Tumor cells	DBNDD1
Tumor cells	DCAF12
Tumor cells	DCUN1D5
Tumor cells	DDX56
Tumor cells	DECR2
Tumor cells	DERA
Tumor cells	DKC1
Tumor cells	DKK1
Tumor cells	DLX4
Tumor cells	DMRTA2
Tumor cells	DNAH14
Tumor cells	DNAJC19
Tumor cells	DNAJC21
Tumor cells	DNAJC22
Tumor cells	DOLPP1
Tumor cells	DPY19L1
Tumor cells	DROSHA
Tumor cells	DSG2
Tumor cells	DUS1L
Tumor cells	DUS4L
Tumor cells	DUSP9
Tumor cells	DVL1
Tumor cells	DYNLL2
Tumor cells	ECT2
Tumor cells	EDN2
Tumor cells	EEF2KMT
Tumor cells	EFNA3
Tumor cells	EFNA4
Tumor cells	EFNA5
Tumor cells	EGFR
Tumor cells	EHBP1
Tumor cells	EHHADH
Tumor cells	EI24
Tumor cells	EIF2AK1
Tumor cells	EIF3B
Tumor cells	EIF4G1
Tumor cells	ELOC
Tumor cells	ENTPD5
Tumor cells	ENTPD6
Tumor cells	EPCAM
Tumor cells	EPHB3
Tumor cells	EPHX3
Tumor cells	ERAL1
Tumor cells	ERI3
Tumor cells	ERVMER34-1
Tumor cells	ESRP1
Tumor cells	ESRRA
Tumor cells	ETNK2
Tumor cells	ETV4
Tumor cells	F12
Tumor cells	F2RL1
Tumor cells	FAF2
Tumor cells	FAHD1
Tumor cells	FAM110C
Tumor cells	FAM120AOS
Tumor cells	FAM136A
Tumor cells	FAM189B
Tumor cells	FAM210B
Tumor cells	FAM241B
Tumor cells	FAM3C
Tumor cells	FAM83A
Tumor cells	FAM83G
Tumor cells	FAM83H
Tumor cells	FAM86C1P
Tumor cells	FAXC
Tumor cells	FERMT1
Tumor cells	FEZF1-AS1
Tumor cells	FGD6
Tumor cells	FGFBP1
Tumor cells	FGFRL1
Tumor cells	FKBP3
Tumor cells	FKBP4
Tumor cells	FLAD1
Tumor cells	FOXD3-AS1
Tumor cells	FOXK2
Tumor cells	FOXQ1
Tumor cells	FOXRED2
Tumor cells	FRMD5
Tumor cells	FSTL4
Tumor cells	FUNDC1
Tumor cells	FUT3
Tumor cells	GABRE
Tumor cells	GALNT14
Tumor cells	GALNT7
Tumor cells	GCNT3
Tumor cells	GGCT
Tumor cells	GID8
Tumor cells	GJB3
Tumor cells	GLO1
Tumor cells	GNGT1
Tumor cells	GNPNAT1
Tumor cells	GOLPH3
Tumor cells	GORASP2
Tumor cells	GOT1
Tumor cells	GPATCH4
Tumor cells	GPR143
Tumor cells	GPR37
Tumor cells	GPR87
Tumor cells	GPT2
Tumor cells	GPX2
Tumor cells	GRB14
Tumor cells	GRB7
Tumor cells	GRHL1
Tumor cells	GRHL3
Tumor cells	GRTP1
Tumor cells	GSDMC
Tumor cells	GSPT1
Tumor cells	GTF2IRD1
Tumor cells	H1-0
Tumor cells	HDAC2
Tumor cells	HEBP2
Tumor cells	HES6
Tumor cells	HGS
Tumor cells	HMGA2
Tumor cells	HMGB3
Tumor cells	HOXC9
Tumor cells	HRAS
Tumor cells	HS6ST2
Tumor cells	HSD11B2
Tumor cells	HSD17B1
Tumor cells	HSF2BP
Tumor cells	HSPB1
Tumor cells	HTATSF1
Tumor cells	HYKK
Tumor cells	IFRD2
Tumor cells	IGF2BP3
Tumor cells	IGSF9
Tumor cells	IL20RB
Tumor cells	IMPA2
Tumor cells	ITGA2
Tumor cells	ITGB4
Tumor cells	ITPKA
Tumor cells	JUP
Tumor cells	KAZALD1
Tumor cells	KCNK15
Tumor cells	KCNMB2-AS1
Tumor cells	KDF1
Tumor cells	KDM5B
Tumor cells	KIAA0895L
Tumor cells	KIAA1217
Tumor cells	KLC2
Tumor cells	KLC3
Tumor cells	KNOP1
Tumor cells	KRT10
Tumor cells	KRT13
Tumor cells	KRT15
Tumor cells	KRT16
Tumor cells	KRT6A
Tumor cells	KRT8
Tumor cells	KRT80
Tumor cells	LACTB2
Tumor cells	LAMB3
Tumor cells	LAPTM4B
Tumor cells	LARGE2
Tumor cells	LDAF1
Tumor cells	LGR4
Tumor cells	LINC00853
Tumor cells	LINC00857
Tumor cells	LINC00885
Tumor cells	LINC00958
Tumor cells	LINC01006
Tumor cells	LINC01133
Tumor cells	LINC01376
Tumor cells	LINC01426
Tumor cells	LINC01589
Tumor cells	LOXL4
Tumor cells	LPIN3
Tumor cells	LRAT
Tumor cells	LRATD2
Tumor cells	LRFN3
Tumor cells	LRRC20
Tumor cells	LRRC42
Tumor cells	LRRC59
Tumor cells	LRRC75B
Tumor cells	LRRC8E
Tumor cells	LSR
Tumor cells	LTBR
Tumor cells	LYPD1
Tumor cells	LYSMD1
Tumor cells	MACC1
Tumor cells	MAFK
Tumor cells	MAIP1
Tumor cells	MALSU1
Tumor cells	MANEAL
Tumor cells	MAP3K9
Tumor cells	MAP4K3
Tumor cells	MAP7D2
Tumor cells	MAPK13
Tumor cells	MARVELD3
Tumor cells	MBOAT2
Tumor cells	MDK
Tumor cells	MEAK7
Tumor cells	MED20
Tumor cells	MELTF
Tumor cells	METTL1
Tumor cells	METTL26
Tumor cells	METTL5
Tumor cells	MEX3A
Tumor cells	MEX3D
Tumor cells	MFSD3
Tumor cells	MIEN1
Tumor cells	MIPOL1
Tumor cells	MIR210HG
Tumor cells	MIX23
Tumor cells	MLF2
Tumor cells	MMUT
Tumor cells	MNX1
Tumor cells	MNX1-AS1
Tumor cells	MOCOS
Tumor cells	MORC4
Tumor cells	MRGBP
Tumor cells	MRM2
Tumor cells	MROH6
Tumor cells	MRPL12
Tumor cells	MRPL19
Tumor cells	MRPL21
Tumor cells	MRPL24
Tumor cells	MRPL27
Tumor cells	MRPL3
Tumor cells	MRPL32
Tumor cells	MRPL36
Tumor cells	MRPL52
Tumor cells	MRPL55
Tumor cells	MRPS10
Tumor cells	MRPS12
Tumor cells	MRPS15
Tumor cells	MRPS18A
Tumor cells	MRPS23
Tumor cells	MRPS26
Tumor cells	MRPS35
Tumor cells	MSANTD3
Tumor cells	MST1R
Tumor cells	MTA3
Tumor cells	MTFR1
Tumor cells	MUC3A
Tumor cells	MYEOV
Tumor cells	NAXE
Tumor cells	NDUFAF6
Tumor cells	NDUFAF8
Tumor cells	NDUFB4
Tumor cells	NDUFB9
Tumor cells	NDUFS5
Tumor cells	NDUFS6
Tumor cells	NECTIN4
Tumor cells	NIPAL1
Tumor cells	NIPSNAP1
Tumor cells	NME1
Tumor cells	NMU
Tumor cells	NNT-AS1
Tumor cells	NOL3
Tumor cells	NOP16
Tumor cells	NOS1AP
Tumor cells	NOXA1
Tumor cells	NPEPPS
Tumor cells	NPLOC4
Tumor cells	NPM3
Tumor cells	NR1D1
Tumor cells	NR2F6
Tumor cells	NRTN
Tumor cells	NSDHL
Tumor cells	NTPCR
Tumor cells	OCIAD2
Tumor cells	OCRL
Tumor cells	ODR4
Tumor cells	OLA1
Tumor cells	ONECUT2
Tumor cells	OPLAH
Tumor cells	OSGIN1
Tumor cells	OSMR
Tumor cells	OSMR-DT
Tumor cells	OVOL1
Tumor cells	P2RY2
Tumor cells	P4HB
Tumor cells	PAFAH1B3
Tumor cells	PAIP1
Tumor cells	PAK6
Tumor cells	PALS2
Tumor cells	PARD3
Tumor cells	PAWR
Tumor cells	PCAT6
Tumor cells	PDAP1
Tumor cells	PDCD2L
Tumor cells	PDCD5
Tumor cells	PDIA4
Tumor cells	PDP1
Tumor cells	PDXDC1
Tumor cells	PDZD11
Tumor cells	PEDS1
Tumor cells	PEX13
Tumor cells	PFDN4
Tumor cells	PGAP2
Tumor cells	PHF13
Tumor cells	PHLDA2
Tumor cells	PIP4K2C
Tumor cells	PITPNM3
Tumor cells	PITX1
Tumor cells	PKP1
Tumor cells	PKP3
Tumor cells	PLAAT1
Tumor cells	PLEKHA6
Tumor cells	PLEKHA8
Tumor cells	PLEKHN1
Tumor cells	PODXL2
Tumor cells	POLDIP2
Tumor cells	POLR1G
Tumor cells	POLR2F
Tumor cells	POLR2H
Tumor cells	POLR2J
Tumor cells	POLR3G
Tumor cells	POP7
Tumor cells	PPAT
Tumor cells	PPCS
Tumor cells	PPDPF
Tumor cells	PPP1R13L
Tumor cells	PPP1R14D
Tumor cells	PPP1R26
Tumor cells	PPP1R35
Tumor cells	PPP2R3A
Tumor cells	PPP4R1
Tumor cells	PRDX2
Tumor cells	PRKAA2
Tumor cells	PROSER2
Tumor cells	PRRC1
Tumor cells	PRRG2
Tumor cells	PRRT3-AS1
Tumor cells	PRXL2A
Tumor cells	PSMB4
Tumor cells	PSMC6
Tumor cells	PSMD11
Tumor cells	PSMD12
Tumor cells	PTGES
Tumor cells	PTHLH
Tumor cells	PTK6
Tumor cells	PTPRH
Tumor cells	PTRH2
Tumor cells	PUS7
Tumor cells	PYCR1
Tumor cells	PYGB
Tumor cells	RAB15
Tumor cells	RAB38
Tumor cells	RAB40B
Tumor cells	RABIF
Tumor cells	RAC3
Tumor cells	RAD1
Tumor cells	RALY-AS1
Tumor cells	RAPGEFL1
Tumor cells	RGS20
Tumor cells	RHOD
Tumor cells	RNF223
Tumor cells	ROMO1
Tumor cells	RP9
Tumor cells	RRP15
Tumor cells	RRP36
Tumor cells	RTKN
Tumor cells	RTN4R
Tumor cells	RUSC1
Tumor cells	S100A2
Tumor cells	SAMD12
Tumor cells	SBF2-AS1
Tumor cells	SCRIB
Tumor cells	SCRN3
Tumor cells	SDC1
Tumor cells	SDCBP2
Tumor cells	SEMA4B
Tumor cells	SERINC2
Tumor cells	SERPINB5
Tumor cells	SEZ6L2
Tumor cells	SF3B6
Tumor cells	SFN
Tumor cells	SH2D3A
Tumor cells	SH3RF2
Tumor cells	SHB
Tumor cells	SLC16A9
Tumor cells	SLC25A1
Tumor cells	SLC25A10
Tumor cells	SLC25A21
Tumor cells	SLC25A39
Tumor cells	SLC29A2
Tumor cells	SLC29A4
Tumor cells	SLC2A1
Tumor cells	SLC2A4RG
Tumor cells	SLC35B1
Tumor cells	SLC39A4
Tumor cells	SLC44A5
Tumor cells	SLC50A1
Tumor cells	SLC52A3
Tumor cells	SLC6A8
Tumor cells	SLIRP
Tumor cells	SMG5
Tumor cells	SMIM15
Tumor cells	SMUG1
Tumor cells	SMURF1
Tumor cells	SNRPE
Tumor cells	SOX12
Tumor cells	SP5
Tumor cells	SPINT2
Tumor cells	SPTBN2
Tumor cells	SRD5A3
Tumor cells	SRPK1
Tumor cells	SSH3
Tumor cells	ST14
Tumor cells	STAMBP
Tumor cells	STAP2
Tumor cells	STK3
Tumor cells	STK31
Tumor cells	STON2
Tumor cells	STRN3
Tumor cells	STX1A
Tumor cells	SUCO
Tumor cells	SUSD4
Tumor cells	SYT12
Tumor cells	SYT7
Tumor cells	TAGLN2
Tumor cells	TARS1
Tumor cells	TATDN1
Tumor cells	TBC1D30
Tumor cells	TFAP2A
Tumor cells	TFAP2C
Tumor cells	TFG
Tumor cells	TGFA
Tumor cells	THAP4
Tumor cells	THNSL1
Tumor cells	TIMM50
Tumor cells	TIMM8A
Tumor cells	TLCD1
Tumor cells	TLCD3A
Tumor cells	TM4SF1-AS1
Tumor cells	TMED3
Tumor cells	TMED4
Tumor cells	TMEM106B
Tumor cells	TMEM132A
Tumor cells	TMEM171
Tumor cells	TMEM177
Tumor cells	TMEM182
Tumor cells	TMEM184A
Tumor cells	TMEM258
Tumor cells	TMEM38A
Tumor cells	TMEM52
Tumor cells	TMEM54
Tumor cells	TMEM79
Tumor cells	TMPRSS11E
Tumor cells	TMPRSS13
Tumor cells	TMPRSS4
Tumor cells	TNNC2
Tumor cells	TNNT1
Tumor cells	TNS4
Tumor cells	TOM1L1
Tumor cells	TOMM20
Tumor cells	TOP1
Tumor cells	TP63
Tumor cells	TRAM2-AS1
Tumor cells	TRAP1
Tumor cells	TRIB3
Tumor cells	TRIM16
Tumor cells	TRIM16L
Tumor cells	TRIM28
Tumor cells	TRIM45
Tumor cells	TRIM7
Tumor cells	TRUB2
Tumor cells	TSACC
Tumor cells	TSPAN10
Tumor cells	TSR3
Tumor cells	TTLL12
Tumor cells	TUBB2A
Tumor cells	TUFT1
Tumor cells	TXNDC17
Tumor cells	TXNRD1
Tumor cells	UAP1
Tumor cells	UBFD1
Tumor cells	UBL4A
Tumor cells	UQCC2
Tumor cells	UQCC3
Tumor cells	UQCRQ
Tumor cells	VANGL2
Tumor cells	VAPB
Tumor cells	VPS37D
Tumor cells	VPS72
Tumor cells	WASL
Tumor cells	WDR72
Tumor cells	WNT3
Tumor cells	WNT7B
Tumor cells	XDH
Tumor cells	YAE1
Tumor cells	YKT6
Tumor cells	YOD1
Tumor cells	YTHDF1
Tumor cells	YWHAG
Tumor cells	ZBTB41
Tumor cells	ZFP41
Tumor cells	ZFPL1
Tumor cells	ZMYND19
Tumor cells	ZNF12
Tumor cells	ZNF185
Tumor cells	ZNF219
Tumor cells	ZNF322
Tumor cells	ZNF512B
Tumor cells	ZNF579
Tumor cells	ZNF593
Tumor cells	ZNF598
Tumor cells	ZNF629
Tumor cells	ZNF768
Tumor cells	ZSCAN31
cDC1	CLEC9A
cDC1	XCR1
cDC2	CD1C
cDC2	CLEC10A
cDC2	PKIB
cDC2	YWHAH
other	E2F2
other	EXO1
other	H1-5
other	H2AC14
other	KIF15
other	RAD54L
pDC	CLEC4C
pDC	LILRA4
transitional club/AT2	ABCC3
transitional club/AT2	ARHGAP40
transitional club/AT2	C2CD4A
transitional club/AT2	CYP2B6
transitional club/AT2	DLX3
transitional club/AT2	HABP2
transitional club/AT2	LEMD1
transitional club/AT2	LINC01123
transitional club/AT2	MESP1
transitional club/AT2	MFSD4A
transitional club/AT2	MRPS25
transitional club/AT2	MUC21
transitional club/AT2	NKX2-1-AS1
transitional club/AT2	PCP4
transitional club/AT2	PSORS1C1
transitional club/AT2	RTN4RL2
transitional club/AT2	SGSM2
transitional club/AT2	SPINK1
transitional club/AT2	SPINK5
transitional club/AT2	STK32A
