# Supplementary material for: High-resolution single-cell atlas reveals diversity and plasticity of tissue-resident neutrophils in non-small cell lung cancer
Source: Cancer Cell. 2022 Dec 12;40(12):1503–1520.e8. doi: 10.1016/j.ccell.2022.10.008 (PMC9767679; doi:10.1016/j.ccell.2022.10.008)
Supplement: Table S6: Patient metadata, related to STAR Methods [file mmc4.xlsx]

## Sheet: Table S2
Table S6: related to STAR Methods. Patient metadata.
	study	dataset	patient	uicc_stage	tumor_stage	sex	ever_smoker	driver_genes	condition	age	platform	platform_fine		tissue: normal	tissue: normal_adjacent	tissue: tumor_primary	tissue: tumor_metastasis
0	Adams_Kaminski_2020	Adams_Kaminski_2020	Adams_Kaminski_2020_001C			male	no		non-cancer	22	10x	10x_3p_v2		1	0	0	0
1	Adams_Kaminski_2020	Adams_Kaminski_2020	Adams_Kaminski_2020_002C			female	no		non-cancer	25	10x	10x_3p_v2		1	0	0	0
2	Adams_Kaminski_2020	Adams_Kaminski_2020	Adams_Kaminski_2020_003C			female	no		non-cancer	67	10x	10x_3p_v2		1	0	0	0
3	Adams_Kaminski_2020	Adams_Kaminski_2020	Adams_Kaminski_2020_8CO			male	yes		COPD	65	10x	10x_3p_v2		1	0	0	0
4	Adams_Kaminski_2020	Adams_Kaminski_2020	Adams_Kaminski_2020_23CO			male	yes		COPD	66	10x	10x_3p_v2		1	0	0	0
5	Adams_Kaminski_2020	Adams_Kaminski_2020	Adams_Kaminski_2020_034C			male	yes		non-cancer	49	10x	10x_3p_v2		1	0	0	0
6	Adams_Kaminski_2020	Adams_Kaminski_2020	Adams_Kaminski_2020_052CO			female	yes		COPD	62	10x	10x_3p_v2		1	0	0	0
7	Adams_Kaminski_2020	Adams_Kaminski_2020	Adams_Kaminski_2020_056CO			female	yes		COPD	57	10x	10x_3p_v2		1	0	0	0
8	Adams_Kaminski_2020	Adams_Kaminski_2020	Adams_Kaminski_2020_065C			female	no		non-cancer	66	10x	10x_3p_v2		1	0	0	0
9	Adams_Kaminski_2020	Adams_Kaminski_2020	Adams_Kaminski_2020_081C			male	no		non-cancer	20	10x	10x_3p_v2		1	0	0	0
10	Adams_Kaminski_2020	Adams_Kaminski_2020	Adams_Kaminski_2020_084C			male	no		non-cancer	46	10x	10x_3p_v2		1	0	0	0
11	Adams_Kaminski_2020	Adams_Kaminski_2020	Adams_Kaminski_2020_092C			male	no		non-cancer	29	10x	10x_3p_v2		1	0	0	0
12	Adams_Kaminski_2020	Adams_Kaminski_2020	Adams_Kaminski_2020_098C			female	no		non-cancer	41	10x	10x_3p_v2		1	0	0	0
13	Adams_Kaminski_2020	Adams_Kaminski_2020	Adams_Kaminski_2020_133C			female	no		non-cancer	32	10x	10x_3p_v2		1	0	0	0
14	Adams_Kaminski_2020	Adams_Kaminski_2020	Adams_Kaminski_2020_137C			male	no		non-cancer	54	10x	10x_3p_v2		1	0	0	0
15	Adams_Kaminski_2020	Adams_Kaminski_2020	Adams_Kaminski_2020_137CO			female	yes		COPD	73	10x	10x_3p_v2		1	0	0	0
16	Adams_Kaminski_2020	Adams_Kaminski_2020	Adams_Kaminski_2020_152CO			male	yes		COPD	57	10x	10x_3p_v2		1	0	0	0
17	Adams_Kaminski_2020	Adams_Kaminski_2020	Adams_Kaminski_2020_153CO			male	yes		COPD	62	10x	10x_3p_v2		1	0	0	0
18	Adams_Kaminski_2020	Adams_Kaminski_2020	Adams_Kaminski_2020_160C			male	no		non-cancer	64	10x	10x_3p_v2		1	0	0	0
19	Adams_Kaminski_2020	Adams_Kaminski_2020	Adams_Kaminski_2020_178CO			female	yes		COPD	58	10x	10x_3p_v2		1	0	0	0
20	Adams_Kaminski_2020	Adams_Kaminski_2020	Adams_Kaminski_2020_184CO			female	no		COPD	55	10x	10x_3p_v2		1	0	0	0
21	Adams_Kaminski_2020	Adams_Kaminski_2020	Adams_Kaminski_2020_186CO			male	yes		COPD	66	10x	10x_3p_v2		1	0	0	0
22	Adams_Kaminski_2020	Adams_Kaminski_2020	Adams_Kaminski_2020_192C			female	no		non-cancer	62	10x	10x_3p_v2		1	0	0	0
23	Adams_Kaminski_2020	Adams_Kaminski_2020	Adams_Kaminski_2020_192CO			male	yes		COPD	66	10x	10x_3p_v2		1	0	0	0
24	Adams_Kaminski_2020	Adams_Kaminski_2020	Adams_Kaminski_2020_193CO			male	yes		COPD	63	10x	10x_3p_v2		1	0	0	0
25	Adams_Kaminski_2020	Adams_Kaminski_2020	Adams_Kaminski_2020_194CO			male	yes		COPD	59	10x	10x_3p_v2		1	0	0	0
26	Adams_Kaminski_2020	Adams_Kaminski_2020	Adams_Kaminski_2020_207CO			female	yes		COPD	60	10x	10x_3p_v2		1	0	0	0
27	Adams_Kaminski_2020	Adams_Kaminski_2020	Adams_Kaminski_2020_208C			male	no		non-cancer	23	10x	10x_3p_v2		1	0	0	0
28	Adams_Kaminski_2020	Adams_Kaminski_2020	Adams_Kaminski_2020_217CO			female	yes		COPD	70	10x	10x_3p_v2		1	0	0	0
29	Adams_Kaminski_2020	Adams_Kaminski_2020	Adams_Kaminski_2020_218C			male	no		non-cancer	29	10x	10x_3p_v2		1	0	0	0
30	Adams_Kaminski_2020	Adams_Kaminski_2020	Adams_Kaminski_2020_222C			male	yes		non-cancer	65	10x	10x_3p_v2		1	0	0	0
31	Adams_Kaminski_2020	Adams_Kaminski_2020	Adams_Kaminski_2020_226C			male	yes		non-cancer	32	10x	10x_3p_v2		1	0	0	0
32	Adams_Kaminski_2020	Adams_Kaminski_2020	Adams_Kaminski_2020_235CO			female	yes		COPD	61	10x	10x_3p_v2		1	0	0	0
33	Adams_Kaminski_2020	Adams_Kaminski_2020	Adams_Kaminski_2020_237CO			female	yes		COPD	57	10x	10x_3p_v2		1	0	0	0
34	Adams_Kaminski_2020	Adams_Kaminski_2020	Adams_Kaminski_2020_238CO			male	yes		COPD	66	10x	10x_3p_v2		1	0	0	0
35	Adams_Kaminski_2020	Adams_Kaminski_2020	Adams_Kaminski_2020_244C			male	yes		non-cancer	50	10x	10x_3p_v2		1	0	0	0
36	Adams_Kaminski_2020	Adams_Kaminski_2020	Adams_Kaminski_2020_253C			female	yes		non-cancer	66	10x	10x_3p_v2		1	0	0	0
37	Adams_Kaminski_2020	Adams_Kaminski_2020	Adams_Kaminski_2020_296C			female	no		non-cancer	80	10x	10x_3p_v2		1	0	0	0
38	Adams_Kaminski_2020	Adams_Kaminski_2020	Adams_Kaminski_2020_388C			male	no		non-cancer	61	10x	10x_3p_v2		1	0	0	0
39	Adams_Kaminski_2020	Adams_Kaminski_2020	Adams_Kaminski_2020_396C			female	no		non-cancer	37	10x	10x_3p_v2		1	0	0	0
40	Adams_Kaminski_2020	Adams_Kaminski_2020	Adams_Kaminski_2020_439C			female	no		non-cancer	66	10x	10x_3p_v2		1	0	0	0
41	Adams_Kaminski_2020	Adams_Kaminski_2020	Adams_Kaminski_2020_454C			female	no		non-cancer	48	10x	10x_3p_v2		1	0	0	0
42	Adams_Kaminski_2020	Adams_Kaminski_2020	Adams_Kaminski_2020_465C			male	no		non-cancer	56	10x	10x_3p_v2		1	0	0	0
43	Adams_Kaminski_2020	Adams_Kaminski_2020	Adams_Kaminski_2020_483C			male	no		non-cancer	35	10x	10x_3p_v2		1	0	0	0
44	Adams_Kaminski_2020	Adams_Kaminski_2020	Adams_Kaminski_2020_484C			male	yes		non-cancer	31	10x	10x_3p_v2		1	0	0	0
45	Adams_Kaminski_2020	Adams_Kaminski_2020	Adams_Kaminski_2020_1372C			female	no		non-cancer	21	10x	10x_3p_v2		1	0	0	0
46	Chen_Zhang_2020	Chen_Zhang_2020	Chen_Zhang_2020_NSCLC-1	I	early	male			NSCLC NOS		10x	10x_3p_v2		0	0	1	0
47	Chen_Zhang_2020	Chen_Zhang_2020	Chen_Zhang_2020_NSCLC-2	I	early	female			NSCLC NOS		10x	10x_3p_v2		0	0	1	0
48	Chen_Zhang_2020	Chen_Zhang_2020	Chen_Zhang_2020_NSCLC-3	I	early	male			NSCLC NOS		10x	10x_3p_v2		0	0	1	0
49	Chen_Zhang_2020	Chen_Zhang_2020	Chen_Zhang_2020_NSCLC-4	III	advanced	male			NSCLC NOS		10x	10x_3p_v2		0	0	1	0
50	Chen_Zhang_2020	Chen_Zhang_2020	Chen_Zhang_2020_NSCLC-5	III	advanced	male			NSCLC NOS		10x	10x_3p_v2		0	0	1	0
51	Chen_Zhang_2020	Chen_Zhang_2020	Chen_Zhang_2020_NSCLC-6	I	early	male			NSCLC NOS		10x	10x_3p_v2		0	0	1	0
52	Chen_Zhang_2020	Chen_Zhang_2020	Chen_Zhang_2020_NSCLC-7	I	early	female			NSCLC NOS		10x	10x_3p_v2		0	0	1	0
53	Chen_Zhang_2020	Chen_Zhang_2020	Chen_Zhang_2020_NSCLC-8	III	advanced	male			NSCLC NOS		10x	10x_3p_v2		0	0	1	0
54	Chen_Zhang_2020	Chen_Zhang_2020	Chen_Zhang_2020_NSCLC-9	III	advanced	male			NSCLC NOS		10x	10x_3p_v2		0	0	1	0
55	Chen_Zhang_2020	Chen_Zhang_2020	Chen_Zhang_2020_NSCLC-10	III	advanced	male			NSCLC NOS		10x	10x_3p_v2		0	0	1	0
56	Chen_Zhang_2020	Chen_Zhang_2020	Chen_Zhang_2020_NSCLC-11	I	early	male			NSCLC NOS		10x	10x_3p_v2		0	0	1	0
57	Goveia_Carmeliet_2020	Goveia_Carmeliet_2020	Goveia_Carmeliet_2020_patient_32	I	early	male	yes		LUSC	59	10x	10x_3p_v2		0	0	1	0
58	Goveia_Carmeliet_2020	Goveia_Carmeliet_2020	Goveia_Carmeliet_2020_patient_40	I	early	male	yes		LUSC	74	10x	10x_3p_v2		0	1	1	0
59	Goveia_Carmeliet_2020	Goveia_Carmeliet_2020	Goveia_Carmeliet_2020_patient_41	II	early	male	yes		LUSC	69	10x	10x_3p_v2		0	1	1	0
60	Goveia_Carmeliet_2020	Goveia_Carmeliet_2020	Goveia_Carmeliet_2020_patient_42	II	early	male	yes		LUSC	74	10x	10x_3p_v2		0	1	1	0
61	Goveia_Carmeliet_2020	Goveia_Carmeliet_2020	Goveia_Carmeliet_2020_patient_45	II	early	female	yes		LUAD	73	10x	10x_3p_v2		0	1	1	0
62	Goveia_Carmeliet_2020	Goveia_Carmeliet_2020	Goveia_Carmeliet_2020_patient_46	I	early	female	no		LUAD	71	10x	10x_3p_v2		0	1	1	0
63	Goveia_Carmeliet_2020	Goveia_Carmeliet_2020	Goveia_Carmeliet_2020_patient_50	II	early	female	yes		LUAD	58	10x	10x_3p_v2		0	1	1	0
64	Guo_Zhang_2018	Guo_Zhang_2018	Guo_Zhang_2018_P0616A	I	early	female	no		LUAD	74	Smart-seq2	Smart-seq2		0	0	1	0
65	Guo_Zhang_2018	Guo_Zhang_2018	Guo_Zhang_2018_P0616P	I	early	male	no		LUAD	66	Smart-seq2	Smart-seq2		0	1	1	0
66	Guo_Zhang_2018	Guo_Zhang_2018	Guo_Zhang_2018_P0617	III	advanced	male	yes		LUAD	45	Smart-seq2	Smart-seq2		0	1	1	0
67	Guo_Zhang_2018	Guo_Zhang_2018	Guo_Zhang_2018_P0706	I	early	male	yes		LUSC	70	Smart-seq2	Smart-seq2		0	0	1	0
68	Guo_Zhang_2018	Guo_Zhang_2018	Guo_Zhang_2018_P0729	III	advanced	female	yes		LUAD	57	Smart-seq2	Smart-seq2		0	1	1	0
69	Guo_Zhang_2018	Guo_Zhang_2018	Guo_Zhang_2018_P0913	III	advanced	male	yes		LUSC	70	Smart-seq2	Smart-seq2		0	1	1	0
70	Guo_Zhang_2018	Guo_Zhang_2018	Guo_Zhang_2018_P1010	I	early	female	no		LUAD	78	Smart-seq2	Smart-seq2		0	1	1	0
71	Guo_Zhang_2018	Guo_Zhang_2018	Guo_Zhang_2018_P1011	IV	advanced	female	no		LUSC	53	Smart-seq2	Smart-seq2		0	1	1	0
72	Guo_Zhang_2018	Guo_Zhang_2018	Guo_Zhang_2018_P1118	I	early	female	no		LUAD	61	Smart-seq2	Smart-seq2		0	1	1	0
73	Guo_Zhang_2018	Guo_Zhang_2018	Guo_Zhang_2018_P1120	I	early	male	yes		LUAD	78	Smart-seq2	Smart-seq2		0	1	1	0
74	Guo_Zhang_2018	Guo_Zhang_2018	Guo_Zhang_2018_P1202	I	early	female	no		LUAD	62	Smart-seq2	Smart-seq2		0	1	1	0
75	Guo_Zhang_2018	Guo_Zhang_2018	Guo_Zhang_2018_P1208	I	early	female	no		LUAD	53	Smart-seq2	Smart-seq2		0	0	1	0
76	Guo_Zhang_2018	Guo_Zhang_2018	Guo_Zhang_2018_P1219	I	early	female	no		LUAD	63	Smart-seq2	Smart-seq2		0	1	1	0
77	Habermann_Kropski_2020	Habermann_Kropski_2020	Habermann_Kropski_2020_THD0001			male			non-cancer		10x	10x_5p		1	0	0	0
78	Habermann_Kropski_2020	Habermann_Kropski_2020	Habermann_Kropski_2020_THD0002						non-cancer		10x	10x_5p		1	0	0	0
79	Habermann_Kropski_2020	Habermann_Kropski_2020	Habermann_Kropski_2020_THD0005			male			non-cancer		10x	10x_5p		1	0	0	0
80	Habermann_Kropski_2020	Habermann_Kropski_2020	Habermann_Kropski_2020_VUHD65			male			non-cancer		10x	10x_5p		1	0	0	0
81	Habermann_Kropski_2020	Habermann_Kropski_2020	Habermann_Kropski_2020_VUHD66			male			non-cancer		10x	10x_5p		1	0	0	0
82	Habermann_Kropski_2020	Habermann_Kropski_2020	Habermann_Kropski_2020_VUHD67			female			non-cancer		10x	10x_5p		1	0	0	0
83	Habermann_Kropski_2020	Habermann_Kropski_2020	Habermann_Kropski_2020_VUHD68			male			non-cancer		10x	10x_5p		1	0	0	0
84	Habermann_Kropski_2020	Habermann_Kropski_2020	Habermann_Kropski_2020_VUHD69			female			non-cancer		10x	10x_5p		1	0	0	0
85	Habermann_Kropski_2020	Habermann_Kropski_2020	Habermann_Kropski_2020_VUHD70			male			non-cancer		10x	10x_5p		1	0	0	0
86	Habermann_Kropski_2020	Habermann_Kropski_2020	Habermann_Kropski_2020_VUHD071			male			non-cancer		10x	10x_5p		1	0	0	0
87	He_Fan_2021	He_Fan_2021	He_Fan_2021_P1	I	early	female	no	EGRF	LUAD	48	10x	10x_3p_v2		0	1	1	0
88	He_Fan_2021	He_Fan_2021	He_Fan_2021_P2	II	early	male	yes	EGRF	LUAD	61	10x	10x_3p_v2		0	1	1	0
89	He_Fan_2021	He_Fan_2021	He_Fan_2021_P3	I	early	female	yes	EGRF	LUAD	58	10x	10x_3p_v2		0	1	1	0
90	He_Fan_2021	He_Fan_2021	He_Fan_2021_P4	I	early	male	no	EGRF	LUAD	75	10x	10x_3p_v2		0	1	1	0
91	He_Fan_2021	He_Fan_2021	He_Fan_2021_P5	II	early	female	no	EGRF	LUAD	56	10x	10x_3p_v2		0	1	1	0
92	Kim_Lee_2020	Kim_Lee_2020	Kim_Lee_2020_P0001	I	early	female	no		LUAD		10x	10x_3p_v2		0	1	0	0
93	Kim_Lee_2020	Kim_Lee_2020	Kim_Lee_2020_P0006	I	early	male	yes		LUAD		10x	10x_3p_v2		0	1	1	0
94	Kim_Lee_2020	Kim_Lee_2020	Kim_Lee_2020_P0008	I	early	female	no		LUAD		10x	10x_3p_v2		0	1	1	0
95	Kim_Lee_2020	Kim_Lee_2020	Kim_Lee_2020_P0009	II	early	male	yes		LUAD		10x	10x_3p_v2		0	1	1	0
96	Kim_Lee_2020	Kim_Lee_2020	Kim_Lee_2020_P0018	I	early	male	yes		LUAD		10x	10x_3p_v2		0	1	1	0
97	Kim_Lee_2020	Kim_Lee_2020	Kim_Lee_2020_P0019	I	early	male	yes		LUAD		10x	10x_3p_v2		0	1	1	0
98	Kim_Lee_2020	Kim_Lee_2020	Kim_Lee_2020_P0020	I	early	male	yes		LUAD		10x	10x_3p_v2		0	1	1	0
99	Kim_Lee_2020	Kim_Lee_2020	Kim_Lee_2020_P0025	I	early	male	yes		LUAD		10x	10x_3p_v2		0	0	1	0
100	Kim_Lee_2020	Kim_Lee_2020	Kim_Lee_2020_P0028	III	advanced	male	yes		LUAD		10x	10x_3p_v2		0	1	1	0
101	Kim_Lee_2020	Kim_Lee_2020	Kim_Lee_2020_P0030	I	early	male	no		LUAD		10x	10x_3p_v2		0	1	1	0
102	Kim_Lee_2020	Kim_Lee_2020	Kim_Lee_2020_P0031	III	advanced	male	yes		LUAD		10x	10x_3p_v2		0	1	1	0
103	Kim_Lee_2020	Kim_Lee_2020	Kim_Lee_2020_P0034	I	early	male	no		LUAD		10x	10x_3p_v2		0	1	1	0
104	Kim_Lee_2020	Kim_Lee_2020	Kim_Lee_2020_P1006	IV	advanced	male	yes		LUAD		10x	10x_3p_v2		0	0	1	1
105	Kim_Lee_2020	Kim_Lee_2020	Kim_Lee_2020_P1010	IV	advanced	male	yes		LUAD		10x	10x_3p_v2		0	0	0	1
106	Kim_Lee_2020	Kim_Lee_2020	Kim_Lee_2020_P1011	IV	advanced	female	no		LUAD		10x	10x_3p_v2		0	0	0	1
107	Kim_Lee_2020	Kim_Lee_2020	Kim_Lee_2020_P1012	IV	advanced	female	no		LUAD		10x	10x_3p_v2		0	0	0	1
108	Kim_Lee_2020	Kim_Lee_2020	Kim_Lee_2020_P1013	IV	advanced	male	yes		LUAD		10x	10x_3p_v2		0	0	0	1
109	Kim_Lee_2020	Kim_Lee_2020	Kim_Lee_2020_P1015	III	advanced	male	yes		LUAD		10x	10x_3p_v2		0	0	0	1
110	Kim_Lee_2020	Kim_Lee_2020	Kim_Lee_2020_P1019	IV	advanced	female	no		LUAD		10x	10x_3p_v2		0	0	0	1
111	Kim_Lee_2020	Kim_Lee_2020	Kim_Lee_2020_P1028	IV	advanced	male	yes		LUAD		10x	10x_3p_v2		0	0	1	0
112	Kim_Lee_2020	Kim_Lee_2020	Kim_Lee_2020_P1049	IV	advanced	male	yes		LUAD		10x	10x_3p_v2		0	0	1	0
113	Kim_Lee_2020	Kim_Lee_2020	Kim_Lee_2020_P1051	IV	advanced	male	yes		LUAD		10x	10x_3p_v2		0	0	0	1
114	Kim_Lee_2020	Kim_Lee_2020	Kim_Lee_2020_P1058	IV	advanced	female	no		LUAD		10x	10x_3p_v2		0	0	1	0
115	Kim_Lee_2020	Kim_Lee_2020	Kim_Lee_2020_P1064	IV	advanced	male	yes		LUAD		10x	10x_3p_v2		0	0	0	1
116	Kim_Lee_2020	Kim_Lee_2020	Kim_Lee_2020_P2001	II	early	male	yes		LUAD		10x	10x_3p_v2		0	0	0	0
117	Kim_Lee_2020	Kim_Lee_2020	Kim_Lee_2020_P2002	I	early	female	no		LUAD		10x	10x_3p_v2		0	0	0	0
118	Kim_Lee_2020	Kim_Lee_2020	Kim_Lee_2020_P2003	II	early	male	yes		LUAD		10x	10x_3p_v2		0	0	0	0
119	Kim_Lee_2020	Kim_Lee_2020	Kim_Lee_2020_P2004	I	early	male	yes		LUAD		10x	10x_3p_v2		0	0	0	0
120	Kim_Lee_2020	Kim_Lee_2020	Kim_Lee_2020_P2005	I	early	female	no		LUAD		10x	10x_3p_v2		0	0	0	0
121	Kim_Lee_2020	Kim_Lee_2020	Kim_Lee_2020_P2006	I	early	female	no		LUAD		10x	10x_3p_v2		0	0	0	0
122	Kim_Lee_2020	Kim_Lee_2020	Kim_Lee_2020_P2007	I	early	male	yes		LUAD		10x	10x_3p_v2		0	0	0	0
123	Kim_Lee_2020	Kim_Lee_2020	Kim_Lee_2020_P2008	I	early	female	no		LUAD		10x	10x_3p_v2		0	0	0	0
124	Kim_Lee_2020	Kim_Lee_2020	Kim_Lee_2020_P2011	I	early	male	no		LUAD		10x	10x_3p_v2		0	0	0	0
125	Kim_Lee_2020	Kim_Lee_2020	Kim_Lee_2020_P2012	I	early	male	yes		LUAD		10x	10x_3p_v2		0	0	0	0
126	Kim_Lee_2020	Kim_Lee_2020	Kim_Lee_2020_P3002	IV	advanced	female	no		LUAD		10x	10x_3p_v2		0	0	0	1
127	Kim_Lee_2020	Kim_Lee_2020	Kim_Lee_2020_P3003	IV	advanced	female	no		LUAD		10x	10x_3p_v2		0	0	0	1
128	Kim_Lee_2020	Kim_Lee_2020	Kim_Lee_2020_P3004	IV	advanced	male	yes		LUAD		10x	10x_3p_v2		0	0	0	1
129	Kim_Lee_2020	Kim_Lee_2020	Kim_Lee_2020_P3006	IV	advanced	male	yes		LUAD		10x	10x_3p_v2		0	0	0	1
130	Kim_Lee_2020	Kim_Lee_2020	Kim_Lee_2020_P3007	IV	advanced	female	no		LUAD		10x	10x_3p_v2		0	0	0	1
131	Kim_Lee_2020	Kim_Lee_2020	Kim_Lee_2020_P3012	IV	advanced	female	no		LUAD		10x	10x_3p_v2		0	0	0	1
132	Kim_Lee_2020	Kim_Lee_2020	Kim_Lee_2020_P3013	IV	advanced	female	yes		LUAD		10x	10x_3p_v2		0	0	0	1
133	Kim_Lee_2020	Kim_Lee_2020	Kim_Lee_2020_P3016	III	advanced	male	yes		LUAD		10x	10x_3p_v2		0	0	0	1
134	Kim_Lee_2020	Kim_Lee_2020	Kim_Lee_2020_P3017	IV	advanced	female	no		LUAD		10x	10x_3p_v2		0	0	0	1
135	Kim_Lee_2020	Kim_Lee_2020	Kim_Lee_2020_P3019	IV	advanced	female	no		LUAD		10x	10x_3p_v2		0	0	0	1
136	Lambrechts_Thienpont_2018	Lambrechts_Thienpont_2018_6149v1	Lambrechts_Thienpont_2018_6149v1_1	II	early	female	yes		LUSC	70	10x	10x_3p_v1		0	0	1	0
137	Lambrechts_Thienpont_2018	Lambrechts_Thienpont_2018_6149v1	Lambrechts_Thienpont_2018_6149v1_2	II	early	male	yes		LUSC	86	10x	10x_3p_v1		0	1	1	0
138	Lambrechts_Thienpont_2018	Lambrechts_Thienpont_2018_6149v2	Lambrechts_Thienpont_2018_6149v2_3	III	advanced	male	yes		LUAD	68	10x	10x_3p_v2		0	1	1	0
139	Lambrechts_Thienpont_2018	Lambrechts_Thienpont_2018_6149v2	Lambrechts_Thienpont_2018_6149v2_4	II	early	female	yes		LUAD	64	10x	10x_3p_v2		0	1	1	0
140	Lambrechts_Thienpont_2018	Lambrechts_Thienpont_2018_6149v2	Lambrechts_Thienpont_2018_6149v2_5	I	early	male	yes		NSCLC NOS	60	10x	10x_3p_v2		0	1	1	0
141	Lambrechts_Thienpont_2018	Lambrechts_Thienpont_2018_6653	Lambrechts_Thienpont_2018_6653_6	III	advanced	male	yes		LUAD	65	10x	10x_3p_v2		0	1	1	0
142	Lambrechts_Thienpont_2018	Lambrechts_Thienpont_2018_6653	Lambrechts_Thienpont_2018_6653_7	I	early	male	yes		LUSC	60	10x	10x_3p_v2		0	1	1	0
143	Lambrechts_Thienpont_2018	Lambrechts_Thienpont_2018_6653	Lambrechts_Thienpont_2018_6653_8	II	early	female	yes		NSCLC NOS	55	10x	10x_3p_v2		0	1	1	0
144	Laughney_Massague_2020	Laughney_Massague_2020	Laughney_Massague_2020_LX255B	IV	advanced		yes	EGFR, TP53	LUAD		10x	10x_3p_v2		0	0	0	1
145	Laughney_Massague_2020	Laughney_Massague_2020	Laughney_Massague_2020_LX653	I	early		no	EGFR, KMT2D, U2AF1, RET	LUAD		10x	10x_3p_v2		0	0	1	0
146	Laughney_Massague_2020	Laughney_Massague_2020	Laughney_Massague_2020_LX661	I	early		yes	EGFR, TP53	LUAD		10x	10x_3p_v2		0	0	1	0
147	Laughney_Massague_2020	Laughney_Massague_2020	Laughney_Massague_2020_LX666	IV	advanced		no	EGRF	LUAD		10x	10x_3p_v2		0	0	0	1
148	Laughney_Massague_2020	Laughney_Massague_2020	Laughney_Massague_2020_LX675	IV	advanced		no	EGRF	LUAD		10x	10x_3p_v2		0	1	1	0
149	Laughney_Massague_2020	Laughney_Massague_2020	Laughney_Massague_2020_LX676	I	early		yes	-	LUAD		10x	10x_3p_v2		0	0	1	0
150	Laughney_Massague_2020	Laughney_Massague_2020	Laughney_Massague_2020_LX679	II	early		yes	KRAS	LUAD		10x	10x_3p_v2		0	0	1	0
151	Laughney_Massague_2020	Laughney_Massague_2020	Laughney_Massague_2020_LX680	I	early		yes	TP53	LUAD		10x	10x_3p_v2		0	0	1	0
152	Laughney_Massague_2020	Laughney_Massague_2020	Laughney_Massague_2020_LX681	I	early		yes	-	LUAD		10x	10x_3p_v2		0	0	0	1
153	Laughney_Massague_2020	Laughney_Massague_2020	Laughney_Massague_2020_LX682	I	early		yes	KRAS	LUAD		10x	10x_3p_v2		0	1	1	0
154	Laughney_Massague_2020	Laughney_Massague_2020	Laughney_Massague_2020_LX684	I	early		yes	KRAS	LUAD		10x	10x_3p_v2		0	1	1	0
155	Laughney_Massague_2020	Laughney_Massague_2020	Laughney_Massague_2020_LX685	I	early		no	-	LUAD		10x	10x_3p_v2		0	1	0	0
156	Laughney_Massague_2020	Laughney_Massague_2020	Laughney_Massague_2020_LX699	IV	advanced		yes	KRAS, TP53	LUAD		10x	10x_3p_v2		0	0	0	1
157	Laughney_Massague_2020	Laughney_Massague_2020	Laughney_Massague_2020_LX701	IV	advanced		no	EGRF, TP53	LUAD		10x	10x_3p_v2		0	0	0	1
158	Leader_Merad_2021	Leader_Merad_2021_10x_3p_v1_sort	Leader_Merad_2021_338	I	early	female	yes		LUAD	74	10x	10x_3p_v1		0	0	1	0
159	Leader_Merad_2021	Leader_Merad_2021_10x_3p_v2_beads	Leader_Merad_2021_370	II	early	female	no		LUAD	69	10x	10x_3p_v2		0	1	1	0
160	Leader_Merad_2021	Leader_Merad_2021_10x_3p_v2_beads	Leader_Merad_2021_371	I	early	male	yes		LUAD	79	10x	10x_3p_v2		0	1	0	0
161	Leader_Merad_2021	Leader_Merad_2021_10x_3p_v2_beads	Leader_Merad_2021_377	III	advanced	male	yes		LUSC	77	10x	10x_3p_v2		0	1	1	0
162	Leader_Merad_2021	Leader_Merad_2021_10x_3p_v2_beads	Leader_Merad_2021_378	I	early	female	yes		LUAD	64	10x	10x_3p_v2		0	0	1	0
163	Leader_Merad_2021	Leader_Merad_2021_10x_3p_v2_beads	Leader_Merad_2021_393	I	early	female	yes		LUAD	62	10x	10x_3p_v2		0	0	1	0
164	Leader_Merad_2021	Leader_Merad_2021_10x_3p_v2_beads	Leader_Merad_2021_403	III	advanced	male	yes		LUAD	67	10x	10x_3p_v2		0	1	1	0
165	Leader_Merad_2021	Leader_Merad_2021_10x_3p_v2_beads	Leader_Merad_2021_406	I	early	female	no		LUAD	68	10x	10x_3p_v2		0	1	0	0
166	Leader_Merad_2021	Leader_Merad_2021_10x_3p_v2_beads	Leader_Merad_2021_408	II	early	male	yes		LUAD	79	10x	10x_3p_v2		0	1	1	0
167	Leader_Merad_2021	Leader_Merad_2021_10x_3p_v2_beads	Leader_Merad_2021_410	I	early	female	yes		LUAD	76	10x	10x_3p_v2		0	1	1	0
168	Leader_Merad_2021	Leader_Merad_2021_10x_3p_v2_beads	Leader_Merad_2021_514	III	advanced	female	yes		LUAD	66	10x	10x_3p_v2		0	1	1	0
169	Leader_Merad_2021	Leader_Merad_2021_10x_3p_v2_beads	Leader_Merad_2021_522	II	early	female	yes		LUSC	82	10x	10x_3p_v2		0	1	1	0
170	Leader_Merad_2021	Leader_Merad_2021_10x_3p_v2_beads	Leader_Merad_2021_558	None	None	female	yes		LUAD	57	10x	10x_3p_v2		0	0	1	0
171	Leader_Merad_2021	Leader_Merad_2021_10x_3p_v2_beads	Leader_Merad_2021_564	I	early	female	yes		LUAD	67	10x	10x_3p_v2		0	1	1	0
172	Leader_Merad_2021	Leader_Merad_2021_10x_3p_v2_beads	Leader_Merad_2021_569	I	early	female	yes		LUAD	61	10x	10x_3p_v2		0	1	1	0
173	Leader_Merad_2021	Leader_Merad_2021_10x_3p_v2_beads	Leader_Merad_2021_570	II	early	male	no		LUAD	76	10x	10x_3p_v2		0	1	0	0
174	Leader_Merad_2021	Leader_Merad_2021_10x_3p_v2_beads	Leader_Merad_2021_571	I	early	male	yes		LUAD	64	10x	10x_3p_v2		0	0	1	0
175	Leader_Merad_2021	Leader_Merad_2021_10x_3p_v2_beads	Leader_Merad_2021_572	I	early	male	yes		LUAD	64	10x	10x_3p_v2		0	1	1	0
176	Leader_Merad_2021	Leader_Merad_2021_10x_3p_v2_beads	Leader_Merad_2021_578	I	early	female	yes		LUAD	71	10x	10x_3p_v2		0	1	1	0
177	Leader_Merad_2021	Leader_Merad_2021_10x_3p_v2_beads	Leader_Merad_2021_581	II	early	male	no		LUAD	68	10x	10x_3p_v2		0	1	1	0
178	Leader_Merad_2021	Leader_Merad_2021_10x_3p_v2_beads	Leader_Merad_2021_714	II	early	female	yes		LUSC	76	10x	10x_3p_v2		0	1	1	0
179	Leader_Merad_2021	Leader_Merad_2021_10x_3p_v2_beads	Leader_Merad_2021_729	II	early	female	no		LUAD	64	10x	10x_3p_v2		0	1	1	0
180	Leader_Merad_2021	Leader_Merad_2021_10x_3p_v2_beads_cite	Leader_Merad_2021_581	II	early	male	no		LUAD	68	10x	10x_3p_v2		0	1	1	0
181	Leader_Merad_2021	Leader_Merad_2021_10x_3p_v2_beads_cite	Leader_Merad_2021_584	II	early	male	yes		LUSC	72	10x	10x_3p_v2		0	1	1	0
182	Leader_Merad_2021	Leader_Merad_2021_10x_3p_v2_beads_cite	Leader_Merad_2021_593	I	early	female	yes		LUAD	75	10x	10x_3p_v2		0	1	1	0
183	Leader_Merad_2021	Leader_Merad_2021_10x_3p_v2_beads_cite	Leader_Merad_2021_596	I	early	male	yes		LUAD	65	10x	10x_3p_v2		0	1	1	0
184	Leader_Merad_2021	Leader_Merad_2021_10x_3p_v2_beads_cite	Leader_Merad_2021_626	I	early	female	no		LUAD	56	10x	10x_3p_v2		0	1	1	0
185	Leader_Merad_2021	Leader_Merad_2021_10x_3p_v2_beads_cite	Leader_Merad_2021_630	I	early	male	yes		LUAD	66	10x	10x_3p_v2		0	1	1	0
186	Leader_Merad_2021	Leader_Merad_2021_10x_3p_v2_digest-deadcell_cite	Leader_Merad_2021_695	II	early	female	yes		LUAD	73	10x	10x_3p_v2		0	1	1	0
187	Leader_Merad_2021	Leader_Merad_2021_10x_3p_v2_digest-deadcell_cite	Leader_Merad_2021_706	II	early	male	yes		LUSC	74	10x	10x_3p_v2		0	1	1	0
188	Leader_Merad_2021	Leader_Merad_2021_10x_3p_v2_sort	Leader_Merad_2021_458	I	early	female	no		LUAD	90	10x	10x_3p_v2		0	1	1	0
189	Leader_Merad_2021	Leader_Merad_2021_10x_3p_v2_sort	Leader_Merad_2021_460	I	early	male	no		LUAD	65	10x	10x_3p_v2		0	1	1	0
190	Leader_Merad_2021	Leader_Merad_2021_10x_3p_v2_sort	Leader_Merad_2021_464	I	early	female	yes		LUAD	70	10x	10x_3p_v2		0	1	1	0
191	Leader_Merad_2021	Leader_Merad_2021_10x_3p_v2_sort	Leader_Merad_2021_532	I	early	male	yes		LUAD	73	10x	10x_3p_v2		0	1	1	0
192	Leader_Merad_2021	Leader_Merad_2021_10x_3p_v3_beads	Leader_Merad_2021_725	I	early	female	yes		LUAD	64	10x	10x_3p_v3		0	0	1	0
193	Leader_Merad_2021	Leader_Merad_2021_10x_3p_v3_beads	Leader_Merad_2021_800	I	early	male	yes		LUAD	78	10x	10x_3p_v3		0	0	1	0
194	Leader_Merad_2021	Leader_Merad_2021_10x_5p_v1_CD2	Leader_Merad_2021_695	II	early	female	yes		LUAD	73	10x	10x_5p_v1		0	1	1	0
195	Leader_Merad_2021	Leader_Merad_2021_10x_5p_v1_CD2	Leader_Merad_2021_706	II	early	male	yes		LUSC	74	10x	10x_5p_v1		0	1	1	0
196	Leader_Merad_2021	Leader_Merad_2021_10x_5p_v1_beads	Leader_Merad_2021_522	II	early	female	yes		LUSC	82	10x	10x_5p_v1		0	1	1	0
197	Madissoon_Meyer_2020	Madissoon_Meyer_2020	Madissoon_Meyer_2020_343B			female	yes		non-cancer	72	10x	10x_3p_v2		1	0	0	0
198	Madissoon_Meyer_2020	Madissoon_Meyer_2020	Madissoon_Meyer_2020_356C			female	no		non-cancer	43	10x	10x_3p_v2		1	0	0	0
199	Madissoon_Meyer_2020	Madissoon_Meyer_2020	Madissoon_Meyer_2020_367C			male	yes		non-cancer	67	10x	10x_3p_v2		1	0	0	0
200	Madissoon_Meyer_2020	Madissoon_Meyer_2020	Madissoon_Meyer_2020_368C			male	yes		non-cancer	57	10x	10x_3p_v2		1	0	0	0
201	Madissoon_Meyer_2020	Madissoon_Meyer_2020	Madissoon_Meyer_2020_390C			female	no		non-cancer	67	10x	10x_3p_v2		1	0	0	0
202	Maynard_Bivona_2020	Maynard_Bivona_2020	Maynard_Bivona_2020_TH067	IV	advanced	female	no	EGFR	LUAD	68	Smart-seq2	Smart-seq2		0	0	0	1
203	Maynard_Bivona_2020	Maynard_Bivona_2020	Maynard_Bivona_2020_TH103	IV	advanced	female	no	ALK	LUAD	45	Smart-seq2	Smart-seq2		0	0	0	1
204	Maynard_Bivona_2020	Maynard_Bivona_2020	Maynard_Bivona_2020_TH146	IV	advanced	female	no	ROS1	LUAD	42	Smart-seq2	Smart-seq2		0	0	0	1
205	Maynard_Bivona_2020	Maynard_Bivona_2020	Maynard_Bivona_2020_TH153	IV	advanced	female	no	EGFR	LUAD	63	Smart-seq2	Smart-seq2		0	0	0	1
206	Maynard_Bivona_2020	Maynard_Bivona_2020	Maynard_Bivona_2020_TH155	IV	advanced	female	no	EGFR	LUAD	60	Smart-seq2	Smart-seq2		0	0	0	1
207	Maynard_Bivona_2020	Maynard_Bivona_2020	Maynard_Bivona_2020_TH156	IV	advanced	male	yes	ALK	LUAD	43	Smart-seq2	Smart-seq2		0	0	0	1
208	Maynard_Bivona_2020	Maynard_Bivona_2020	Maynard_Bivona_2020_TH157	IV	advanced	male	no	ALK	LUAD	28	Smart-seq2	Smart-seq2		0	0	0	1
209	Maynard_Bivona_2020	Maynard_Bivona_2020	Maynard_Bivona_2020_TH158	IV	advanced	female	no	EGFR	LUAD	56	Smart-seq2	Smart-seq2		0	0	1	0
210	Maynard_Bivona_2020	Maynard_Bivona_2020	Maynard_Bivona_2020_TH169	IV	advanced	female	no	EGFR	LUAD	63	Smart-seq2	Smart-seq2		0	0	1	0
211	Maynard_Bivona_2020	Maynard_Bivona_2020	Maynard_Bivona_2020_TH171	IV	advanced	female	no	ALK	LUSC	41	Smart-seq2	Smart-seq2		0	0	0	1
212	Maynard_Bivona_2020	Maynard_Bivona_2020	Maynard_Bivona_2020_TH179	IV	advanced	male	no	BRAF	LUAD	62	Smart-seq2	Smart-seq2		0	0	1	1
213	Maynard_Bivona_2020	Maynard_Bivona_2020	Maynard_Bivona_2020_TH179_NAT	IV	advanced	male	no	BRAF	LUAD	62	Smart-seq2	Smart-seq2		0	0	0	0
214	Maynard_Bivona_2020	Maynard_Bivona_2020	Maynard_Bivona_2020_TH185	IV	advanced	male	no	EGFR	LUAD	55	Smart-seq2	Smart-seq2		0	0	0	1
215	Maynard_Bivona_2020	Maynard_Bivona_2020	Maynard_Bivona_2020_TH205	IV	advanced	male	no	EGFR	LUAD	53	Smart-seq2	Smart-seq2		0	0	0	1
216	Maynard_Bivona_2020	Maynard_Bivona_2020	Maynard_Bivona_2020_TH210	IV	advanced	male	no	ALK	LUAD	56	Smart-seq2	Smart-seq2		0	0	0	1
217	Maynard_Bivona_2020	Maynard_Bivona_2020	Maynard_Bivona_2020_TH217	I	early	male	no	EGFR	LUAD	57	Smart-seq2	Smart-seq2		0	0	0	1
218	Maynard_Bivona_2020	Maynard_Bivona_2020	Maynard_Bivona_2020_TH218	I	early	female	no	EGFR	LUAD	59	Smart-seq2	Smart-seq2		0	0	0	1
219	Maynard_Bivona_2020	Maynard_Bivona_2020	Maynard_Bivona_2020_TH220	IV	advanced	female	no	ALK	LUAD	71	Smart-seq2	Smart-seq2		0	0	0	1
220	Maynard_Bivona_2020	Maynard_Bivona_2020	Maynard_Bivona_2020_TH222	IV	advanced	female	no	ROS1	LUAD	58	Smart-seq2	Smart-seq2		0	0	0	1
221	Maynard_Bivona_2020	Maynard_Bivona_2020	Maynard_Bivona_2020_TH223	III	advanced	female	no	EGFR	LUAD	54	Smart-seq2	Smart-seq2		0	0	0	1
222	Maynard_Bivona_2020	Maynard_Bivona_2020	Maynard_Bivona_2020_TH225	IV	advanced	female	yes	KRAS	LUAD	77	Smart-seq2	Smart-seq2		0	0	0	1
223	Maynard_Bivona_2020	Maynard_Bivona_2020	Maynard_Bivona_2020_TH226	IV	advanced	male	yes	EGFR	LUAD	63	Smart-seq2	Smart-seq2		0	0	1	0
224	Maynard_Bivona_2020	Maynard_Bivona_2020	Maynard_Bivona_2020_TH227	IV	advanced	male	no	ALK	LUAD	76	Smart-seq2	Smart-seq2		0	0	0	1
225	Maynard_Bivona_2020	Maynard_Bivona_2020	Maynard_Bivona_2020_TH231	IV	advanced	male	no	ALK	LUAD	37	Smart-seq2	Smart-seq2		0	0	1	0
226	Maynard_Bivona_2020	Maynard_Bivona_2020	Maynard_Bivona_2020_TH236	IV	advanced	female	no	EGFR	LUAD	58	Smart-seq2	Smart-seq2		0	0	1	0
227	Maynard_Bivona_2020	Maynard_Bivona_2020	Maynard_Bivona_2020_TH238	I	early	female	yes	BRAF	LUAD	68	Smart-seq2	Smart-seq2		0	0	1	0
228	Maynard_Bivona_2020	Maynard_Bivona_2020	Maynard_Bivona_2020_TH238_NAT	I	early	female	yes	BRAF	LUAD	68	Smart-seq2	Smart-seq2		0	0	0	0
229	Maynard_Bivona_2020	Maynard_Bivona_2020	Maynard_Bivona_2020_TH248	III	advanced	female	no	EGFR	LUAD	53	Smart-seq2	Smart-seq2		0	0	1	1
230	Maynard_Bivona_2020	Maynard_Bivona_2020	Maynard_Bivona_2020_TH266	IV	advanced	female	no	ALK	LUAD	36	Smart-seq2	Smart-seq2		0	0	0	1
231	Mayr_Schiller_2020	Mayr_Schiller_2020	Mayr_Schiller_2020_muc3843						non-cancer		DropSeq	DropSeq		0	1	0	0
232	Mayr_Schiller_2020	Mayr_Schiller_2020	Mayr_Schiller_2020_muc4658						non-cancer		DropSeq	DropSeq		0	1	0	0
233	Mayr_Schiller_2020	Mayr_Schiller_2020	Mayr_Schiller_2020_muc4659						non-cancer		DropSeq	DropSeq		0	1	0	0
234	Mayr_Schiller_2020	Mayr_Schiller_2020	Mayr_Schiller_2020_muc5103						non-cancer		DropSeq	DropSeq		0	1	0	0
235	Mayr_Schiller_2020	Mayr_Schiller_2020	Mayr_Schiller_2020_muc5105						non-cancer		DropSeq	DropSeq		0	1	0	0
236	Mayr_Schiller_2020	Mayr_Schiller_2020	Mayr_Schiller_2020_muc5212						non-cancer		DropSeq	DropSeq		0	1	0	0
237	Mayr_Schiller_2020	Mayr_Schiller_2020	Mayr_Schiller_2020_muc5213						non-cancer		DropSeq	DropSeq		0	1	0	0
238	Mayr_Schiller_2020	Mayr_Schiller_2020	Mayr_Schiller_2020_muc9832						non-cancer		DropSeq	DropSeq		0	1	0	0
239	Mayr_Schiller_2020	Mayr_Schiller_2020	Mayr_Schiller_2020_muc9833						non-cancer		DropSeq	DropSeq		0	1	0	0
240	Mayr_Schiller_2020	Mayr_Schiller_2020	Mayr_Schiller_2020_muc10380						non-cancer		DropSeq	DropSeq		0	1	0	0
241	Reyfman_Misharin_2018	Reyfman_Misharin_2018	Reyfman_Misharin_2018_Donor_01			female	no		non-cancer	63	10x	10x_3p_v2		1	0	0	0
242	Reyfman_Misharin_2018	Reyfman_Misharin_2018	Reyfman_Misharin_2018_Donor_02			male	yes		non-cancer	55	10x	10x_3p_v2		1	0	0	0
243	Reyfman_Misharin_2018	Reyfman_Misharin_2018	Reyfman_Misharin_2018_Donor_03			female	no		non-cancer	26	10x	10x_3p_v2		1	0	0	0
244	Reyfman_Misharin_2018	Reyfman_Misharin_2018	Reyfman_Misharin_2018_Donor_04			female	no		non-cancer	57	10x	10x_3p_v2		1	0	0	0
245	Reyfman_Misharin_2018	Reyfman_Misharin_2018	Reyfman_Misharin_2018_Donor_05			female	yes		non-cancer	49	10x	10x_3p_v2		1	0	0	0
246	Reyfman_Misharin_2018	Reyfman_Misharin_2018	Reyfman_Misharin_2018_Donor_06			female	no		non-cancer	22	10x	10x_3p_v2		1	0	0	0
247	Reyfman_Misharin_2018	Reyfman_Misharin_2018	Reyfman_Misharin_2018_Donor_07			female	yes		non-cancer	47	10x	10x_3p_v2		1	0	0	0
248	Reyfman_Misharin_2018	Reyfman_Misharin_2018	Reyfman_Misharin_2018_Donor_08			male	no		non-cancer	21	10x	10x_3p_v2		1	0	0	0
249	Travaglini_Krasnow_2020	Travaglini_Krasnow_2020	Travaglini_Krasnow_2020_Lung_P1			male	yes		non-cancer	75	Smart-seq2	Smart-seq2		0	1	0	0
250	Travaglini_Krasnow_2020	Travaglini_Krasnow_2020	Travaglini_Krasnow_2020_Lung_P2			male	no		non-cancer	64	Smart-seq2	Smart-seq2		0	1	0	0
251	Travaglini_Krasnow_2020	Travaglini_Krasnow_2020	Travaglini_Krasnow_2020_Lung_P3			female	no		non-cancer	51	Smart-seq2	Smart-seq2		0	1	0	0
252	UKIM-V	UKIM-V	UKIM-V_P1	I	early	female	yes		LUAD	65	BD-Rhapsody	BD-Rhapsody		0	1	1	0
253	UKIM-V	UKIM-V	UKIM-V_P2	I	early	female	yes		LUSC	70	BD-Rhapsody	BD-Rhapsody		0	1	1	0
254	UKIM-V	UKIM-V	UKIM-V_P3	I	early	male	yes		LUAD	64	BD-Rhapsody	BD-Rhapsody		0	1	1	0
255	UKIM-V	UKIM-V-2	UKIM-V-2_P4	I	early	female	yes		LUAD	61	BD-Rhapsody	BD-Rhapsody		0	1	1	0
256	UKIM-V	UKIM-V-2	UKIM-V-2_P5	II	early	female	yes		LUAD	62	BD-Rhapsody	BD-Rhapsody		0	1	1	0
257	UKIM-V	UKIM-V-2	UKIM-V-2_P6	II	early	male	yes		LUSC	72	BD-Rhapsody	BD-Rhapsody		0	1	1	0
258	UKIM-V	UKIM-V-2	UKIM-V-2_P7	III	advanced	female	yes		LUAD	69	BD-Rhapsody	BD-Rhapsody		0	1	1	0
259	UKIM-V	UKIM-V-2	UKIM-V-2_P8	I	early	male	yes		LUSC	67	BD-Rhapsody	BD-Rhapsody		0	1	1	0
260	UKIM-V	UKIM-V-2	UKIM-V-2_P9	I	early	male	yes		LUAD	69	BD-Rhapsody	BD-Rhapsody		0	1	1	0
261	UKIM-V	UKIM-V-2	UKIM-V-2_P10	II	early	female	yes		LUAD	70	BD-Rhapsody	BD-Rhapsody		0	1	1	0
262	UKIM-V	UKIM-V-2	UKIM-V-2_P11	III	advanced	male	yes		LUAD	78	BD-Rhapsody	BD-Rhapsody		0	1	1	0
263	UKIM-V	UKIM-V-2	UKIM-V-2_P12	III	advanced	female	no		LUSC	55	BD-Rhapsody	BD-Rhapsody		0	1	1	0
264	UKIM-V	UKIM-V-2	UKIM-V-2_P13	I	early	female	yes		LUAD	69	BD-Rhapsody	BD-Rhapsody		0	1	1	0
265	UKIM-V	UKIM-V-2	UKIM-V-2_P14	I	early	female	yes		LUAD	67	BD-Rhapsody	BD-Rhapsody		0	1	1	0
266	UKIM-V	UKIM-V-2	UKIM-V-2_P15	IV	advanced	male	yes		LUAD	54	BD-Rhapsody	BD-Rhapsody		0	1	1	0
267	UKIM-V	UKIM-V-2	UKIM-V-2_P16	I	early	female	yes		LUAD	61	BD-Rhapsody	BD-Rhapsody		0	1	1	0
268	UKIM-V	UKIM-V-2	UKIM-V-2_P17	I	early	female	yes		LUSC	60	BD-Rhapsody	BD-Rhapsody		0	1	1	0
269	Vieira_Teichmann_2019	Vieira_Teichmann_2019	Vieira_Teichmann_2019_Dropseq_1			male	yes		non-cancer	62	DropSeq	DropSeq		1	0	0	0
270	Vieira_Teichmann_2019	Vieira_Teichmann_2019	Vieira_Teichmann_2019_Dropseq_2			male	yes		non-cancer	58	DropSeq	DropSeq		1	0	0	0
271	Vieira_Teichmann_2019	Vieira_Teichmann_2019	Vieira_Teichmann_2019_Dropseq_3			male	no		non-cancer	58	DropSeq	DropSeq		1	0	0	0
272	Vieira_Teichmann_2019	Vieira_Teichmann_2019	Vieira_Teichmann_2019_Dropseq_4			male	yes		non-cancer	69	DropSeq	DropSeq		1	0	0	0
273	Wu_Zhou_2021	Wu_Zhou_2021	Wu_Zhou_2021_P1	III or IV	advanced	female			LUSC	71	Singleron	Singleron		0	0	1	0
274	Wu_Zhou_2021	Wu_Zhou_2021	Wu_Zhou_2021_P2	III or IV	advanced	male			LUAD	62	Singleron	Singleron		0	0	1	0
275	Wu_Zhou_2021	Wu_Zhou_2021	Wu_Zhou_2021_P3	III or IV	advanced	male			LUSC	67	Singleron	Singleron		0	0	1	0
276	Wu_Zhou_2021	Wu_Zhou_2021	Wu_Zhou_2021_P4	III or IV	advanced	male			LUSC	58	Singleron	Singleron		0	0	1	0
277	Wu_Zhou_2021	Wu_Zhou_2021	Wu_Zhou_2021_P5	III or IV	advanced	male			LUAD	62	Singleron	Singleron		0	0	1	0
278	Wu_Zhou_2021	Wu_Zhou_2021	Wu_Zhou_2021_P6	III or IV	advanced	male			LUSC	59	Singleron	Singleron		0	0	1	0
279	Wu_Zhou_2021	Wu_Zhou_2021	Wu_Zhou_2021_P7	III or IV	advanced	male			LUSC	71	Singleron	Singleron		0	0	1	0
280	Wu_Zhou_2021	Wu_Zhou_2021	Wu_Zhou_2021_P8	III or IV	advanced	male			LUAD	35	Singleron	Singleron		0	0	1	0
281	Wu_Zhou_2021	Wu_Zhou_2021	Wu_Zhou_2021_P9	III or IV	advanced	male			LUAD	40	Singleron	Singleron		0	0	1	0
282	Wu_Zhou_2021	Wu_Zhou_2021	Wu_Zhou_2021_P10	III or IV	advanced	male			LUSC	65	Singleron	Singleron		0	0	1	0
283	Wu_Zhou_2021	Wu_Zhou_2021	Wu_Zhou_2021_P11	III or IV	advanced	female			NSCLC NOS	58	Singleron	Singleron		0	0	1	0
284	Wu_Zhou_2021	Wu_Zhou_2021	Wu_Zhou_2021_P12	III or IV	advanced	female			LUAD	62	Singleron	Singleron		0	0	1	0
285	Wu_Zhou_2021	Wu_Zhou_2021	Wu_Zhou_2021_P13	III or IV	advanced	female			LUAD	50	Singleron	Singleron		0	0	1	0
286	Wu_Zhou_2021	Wu_Zhou_2021	Wu_Zhou_2021_P14	III or IV	advanced	male			LUSC	60	Singleron	Singleron		0	0	1	0
287	Wu_Zhou_2021	Wu_Zhou_2021	Wu_Zhou_2021_P15	III or IV	advanced	male			LUSC	64	Singleron	Singleron		0	0	1	0
288	Wu_Zhou_2021	Wu_Zhou_2021	Wu_Zhou_2021_P16	III or IV	advanced	male			LUAD	49	Singleron	Singleron		0	0	1	0
289	Wu_Zhou_2021	Wu_Zhou_2021	Wu_Zhou_2021_P17	III or IV	advanced	male			LUSC	71	Singleron	Singleron		0	0	1	0
290	Wu_Zhou_2021	Wu_Zhou_2021	Wu_Zhou_2021_P18	III or IV	advanced	male			LUSC	66	Singleron	Singleron		0	0	1	0
291	Wu_Zhou_2021	Wu_Zhou_2021	Wu_Zhou_2021_P19	III or IV	advanced	male			LUSC	55	Singleron	Singleron		0	0	1	0
292	Wu_Zhou_2021	Wu_Zhou_2021	Wu_Zhou_2021_P20	III or IV	advanced	male			LUAD	59	Singleron	Singleron		0	0	1	0
293	Wu_Zhou_2021	Wu_Zhou_2021	Wu_Zhou_2021_P21	III or IV	advanced	male			LUAD	65	Singleron	Singleron		0	0	1	0
294	Wu_Zhou_2021	Wu_Zhou_2021	Wu_Zhou_2021_P22	III or IV	advanced	male			LUSC	67	Singleron	Singleron		0	0	1	0
295	Wu_Zhou_2021	Wu_Zhou_2021	Wu_Zhou_2021_P23	III or IV	advanced	male			LUSC	77	Singleron	Singleron		0	0	1	0
296	Wu_Zhou_2021	Wu_Zhou_2021	Wu_Zhou_2021_P24	III or IV	advanced	male			LUAD	52	Singleron	Singleron		0	0	1	0
297	Wu_Zhou_2021	Wu_Zhou_2021	Wu_Zhou_2021_P25	III or IV	advanced	male			LUSC	75	Singleron	Singleron		0	0	1	0
298	Wu_Zhou_2021	Wu_Zhou_2021	Wu_Zhou_2021_P26	III or IV	advanced	female			LUSC	53	Singleron	Singleron		0	0	1	0
299	Wu_Zhou_2021	Wu_Zhou_2021	Wu_Zhou_2021_P27	III or IV	advanced	male			LUSC	68	Singleron	Singleron		0	0	1	0
300	Wu_Zhou_2021	Wu_Zhou_2021	Wu_Zhou_2021_P28	III or IV	advanced	female			LUAD	64	Singleron	Singleron		0	0	1	0
301	Wu_Zhou_2021	Wu_Zhou_2021	Wu_Zhou_2021_P29	III or IV	advanced	male			LUAD	48	Singleron	Singleron		0	0	1	0
302	Wu_Zhou_2021	Wu_Zhou_2021	Wu_Zhou_2021_P30	III or IV	advanced	male			LUSC	73	Singleron	Singleron		0	0	1	0
303	Wu_Zhou_2021	Wu_Zhou_2021	Wu_Zhou_2021_P31	III or IV	advanced	male			LUSC	53	Singleron	Singleron		0	0	1	0
304	Wu_Zhou_2021	Wu_Zhou_2021	Wu_Zhou_2021_P32	III or IV	advanced	female			LUAD	71	Singleron	Singleron		0	0	1	0
305	Wu_Zhou_2021	Wu_Zhou_2021	Wu_Zhou_2021_P33	III or IV	advanced	female			LUAD	42	Singleron	Singleron		0	0	1	0
306	Wu_Zhou_2021	Wu_Zhou_2021	Wu_Zhou_2021_P34	III or IV	advanced	male			LUAD	72	Singleron	Singleron		0	0	1	0
307	Wu_Zhou_2021	Wu_Zhou_2021	Wu_Zhou_2021_P35	III or IV	advanced	male			LUAD	63	Singleron	Singleron		0	0	1	0
308	Wu_Zhou_2021	Wu_Zhou_2021	Wu_Zhou_2021_P36	III or IV	advanced	male			LUSC	42	Singleron	Singleron		0	0	1	0
309	Wu_Zhou_2021	Wu_Zhou_2021	Wu_Zhou_2021_P37	III or IV	advanced	female			LUSC	73	Singleron	Singleron		0	0	1	0
310	Wu_Zhou_2021	Wu_Zhou_2021	Wu_Zhou_2021_P38	III or IV	advanced	male			LUAD	55	Singleron	Singleron		0	0	1	0
311	Wu_Zhou_2021	Wu_Zhou_2021	Wu_Zhou_2021_P39	III or IV	advanced	male			LUAD	49	Singleron	Singleron		0	0	1	0
312	Wu_Zhou_2021	Wu_Zhou_2021	Wu_Zhou_2021_P40	III or IV	advanced	male			LUSC	62	Singleron	Singleron		0	0	1	0
313	Wu_Zhou_2021	Wu_Zhou_2021	Wu_Zhou_2021_P41	III or IV	advanced	male			LUSC	60	Singleron	Singleron		0	0	1	0
314	Wu_Zhou_2021	Wu_Zhou_2021	Wu_Zhou_2021_P42	III or IV	advanced	male			NSCLC NOS	64	Singleron	Singleron		0	0	1	0
315	Zilionis_Klein_2019	Zilionis_Klein_2019	Zilionis_Klein_2019_patient_1	II	early	male			LUSC	79	InDrop	InDrop		0	0	1	0
316	Zilionis_Klein_2019	Zilionis_Klein_2019	Zilionis_Klein_2019_patient_2	III	advanced	female			LUSC	74	InDrop	InDrop		0	0	1	0
317	Zilionis_Klein_2019	Zilionis_Klein_2019	Zilionis_Klein_2019_patient_3	IV	advanced	female			LUAD	61	InDrop	InDrop		0	0	1	0
318	Zilionis_Klein_2019	Zilionis_Klein_2019	Zilionis_Klein_2019_patient_4	I	early	male			LUAD	83	InDrop	InDrop		0	0	1	0
319	Zilionis_Klein_2019	Zilionis_Klein_2019	Zilionis_Klein_2019_patient_5	IV	advanced	female			LUAD	72	InDrop	InDrop		0	0	1	0
320	Zilionis_Klein_2019	Zilionis_Klein_2019	Zilionis_Klein_2019_patient_6	I	early	male			LUAD	76	InDrop	InDrop		0	0	1	0
321	Zilionis_Klein_2019	Zilionis_Klein_2019	Zilionis_Klein_2019_patient_7	III	advanced	female			LUAD	63	InDrop	InDrop		0	0	1	0
