# Supplementary material for: High-resolution single-cell atlas reveals diversity and plasticity of tissue-resident neutrophils in non-small cell lung cancer
Source: Cancer Cell. 2022 Dec 12;40(12):1503–1520.e8. doi: 10.1016/j.ccell.2022.10.008 (PMC9767679; doi:10.1016/j.ccell.2022.10.008)
Supplement: Table S9: Antibodies per assay, related to STAR Methods [file mmc5.xlsx]

## Sheet: Tabelle1
Table S9: related to STAR Methods. Antibodies per assay.
REAGENT or RESOURCE	SOURCE	IDENTIFIER
Antibodies used for flow cytometry
CD123 (clone 7G3)	BD Biosciences	Cat#: 563405;
		RRID: AB_2738185
CD14 (clone MφP9)	BD Biosciences	Cat#: 563372;
		RRID: AB_2744290
CD15 (clone HI98)	BD Biosciences	Cat#: 563838;
		RRID: AB_2738444
CD16 (clone eBioCB16)	Thermo Fisher	Cat#: 47-0168-42;
		RRID: AB_11220086
CD161 (clone DX12)	BD Biosciences	Cat#: 556081;
		RRID: AB_396348
CD181 (clone 8F1)	Miltenyi Biotec	Cat#: 130-105-353;
		RRID: AB_2655708
CD19 (clone HI98)	BD Biosciences	Cat#: 564977;
		RRID: AB_2744308
CD193 (clone 5E8)	BD Biosciences	Cat#: 562571;
		RRID: AB_2737660
CD28 (clone CD28.2)	BD Biosciences	Cat#: 751477;
		RRID: AB_2875473
CD3 (clone UCHT)	BD Biosciences	Cat#: 612940;
		RRID: AB_2870222
CD31 (clone WM59)	Biolegend	Cat#: 303122;
		RRID: AB_2562149
CD326 (clone 9C4)	Biolegend	Cat#: 324222;
		RRID: AB_2561506
CD34 (clone 8G12)	BD Biosciences	Cat#: 345801;
		RRID: AB_2868825
CD38 (clone HIT2)	BD Biosciences	Cat#: 562444;
		RRID: AB_11151894
CD4 (clone SK3)	BD Biosciences	Cat#: 612748;
		RRID: AB_2870079
CD45 (clone HI30)	BD Biosciences	Cat#: 564914;
		RRID: AB_2744401
CD49b (clone REA188)	Miltenyi Biotec	Cat#: 130-100-331;
		RRID: AB_2658461
CD54 (clone 84H10)	Beckman Coulter	Cat#: IM0726;
		RRID: AB_130995
CD56 (clone NCAM16.2)	BD Biosciences	Cat#: 563554;
		RRID: AB_2687886
CD62L (clone DREG-56)	BD Biosciences	Cat#: 555544;
		RRID: AB_395928
CD8 (clone RPA-T8)	BD Biosciences	Cat#: 612914;
		RRID: AB_2870199
CD83 (clone HB15e)	Thermo Fisher Scientific	Cat#: MHCD8301;
		RRID: AB_10392703
CD90 (clone 5E10)	Biolegend	Cat#: 328114;
		RRID: AB_893431
HLA-DR (clone G46-6)	BD Biosciences	Cat#: 556642;
		RRID: AB_396508
LOX1 (clone 15C4)	Biolegend	Cat#: 358604;
		RRID: AB_2562181
TCRgd (clone 5A6.E9)	Thermo Fisher Scientific	Cat#: MHGD06;
		RRID: AB_10375477
Antibodies used for multiplex IF staining
CD16 (clone EPR22409-124)	Abcam	Cat#: ab246222;
		RRID: AB_2910166
CXCR2 (clone EPR22301-103)	Abcam	Cat#: ab225732;
		RRID: AB_2910167
Cytokeratin (clone AE1/AE3)	Agilent	Cat#: M351501-2;
		RRID: AB_2132885
Cytokeratin (clone C-11)	Abcam	Cat#: ab7753;
		RRID: AB_306047
LOX-1/OLR1 (polyclonal)	Sigma-Aldrich	Cat#: HPA050798;
		RRID: AB_2756318
CD20 (clone L26)	Dako/Agilent	Cat#: M075501-2
		RRID: AB_2282030
CD8 (clone C8/144B)	Dako/Agilent	Cat#: M710301-2
		RRID: AB_2075537
CD3 (polyclonal)	Dako/Agilent	Cat#: A045201-2
		RRID: AB_2335677
CD68 (clone PG-M1)	Dako/Agilent	Cat#: M087601-2
		RRID: AB_2074844
Antibodies used for immunohistochemistry
CD4 (clone SP35)	Ventana	Cat#: 790-4423
		RRID: AB_2335982
CD68 (clone KP1)	Ventana Medical Systems	Cat#: 790-2931
		RRID: AB_2335972
Naphthol-AS-D-chloracetate	Serva	Cat#: 29995.02
